# Supplementary material for: Disentangling the roles of maternal and paternal age on birth prevalence of down syndrome and other chromosomal disorders using a Bayesian modeling approach
Source: BMC Med Res Methodol. 2019 Apr 23;19:82. doi: 10.1186/s12874-019-0720-1 (PMC6480500; doi:10.1186/s12874-019-0720-1)
Supplement: Supplementary file 1 — Model 1. Maternal Age Random-walk (CAR). OpenBUGS code and data that can be used to repeat the analyses for Model 1. (TXT 1 kb) [file 12874_2019_720_MOESM1_ESM.txt]

model { for(i in 1:35) {  		r[i] ~ dbin(mu[i], n[i])
							logit(mu[i]) <-beta + mtheta[(m_age[i]-14)] 	}
mtheta[1:35] ~ car.normal(madj[], mweights[], mnum[], mtau)   
for  (i in 1:35) { 	new.mtheta[i] <- mtheta[i] - mtheta[1]
						 ORmom[i] <- exp(new.mtheta[i]) }
beta ~ dflat()
mtau <- 1/(msd*msd)
msd ~ dunif(0,10)

for(t in 1:1) { mweights[t] <- 1;
					madj[t] <- t+1;
					mnum[t] <- 1		}
											
for(t in 2:34) {	mweights[2+(t-2)*2] <- 1;
						madj[2+(t-2)*2] <- t-1
						mweights[3+(t-2)*2] <- 1;
						madj[3+(t-2)*2] <- t+1;
						mnum[t] <- 2					}
													
for(t in 35:35) {	mweights[33*2 + 2] <- 1;
						madj[33*2 + 2] <- t-1;
						mnum[t] <- 1		}}										

inits
list(beta = 0.0,msd = 1,mtheta = c(0.0,0.0,0.0,0.0,0.0,0.0,0.0,0.0,0.0,0.0,0.0,0.0,0.0,0.0,0.0,
0.0,0.0,0.0,0.0,0.0,0.0,0.0,0.0,0.0,0.0,0.0,0.0,0.0,0.0,0.0,0.0,0.0,0.0,0.0,0.0))


data for ds (data for cd follows)
m_age[]	n[]	r[]
15	9187	5
16	29038	14
17	65424	17
18	133940	32
19	230897	68
20	304317	87
21	352605	92
22	409676	110
23	453200	120
24	497802	139
25	540190	151
26	577167	147
27	607552	152
28	641359	165
29	663818	208
30	666873	195
31	656672	219
32	617299	218
33	564597	270
34	503718	280
35	433481	302
36	354205	312
37	279401	325
38	215518	349
39	164221	298
40	117806	270
41	79649	253
42	51893	213
43	32195	146
44	18728	114
45	10249	62
46	5303	26
47	2923	24
48	1601	6
49	1085	1
END


data for cd
m_age[]	n[]	r[]
15	9187	3
16	29038	10
17	65424	20
18	133940	29
19	230897	70
20	304317	97
21	352605	109
22	409676	124
23	453200	145
24	497802	138
25	540190	168
26	577167	187
27	607552	189
28	641359	189
29	663818	218
30	666873	181
31	656672	200
32	617299	167
33	564597	173
34	503718	193
35	433481	173
36	354205	171
37	279401	150
38	215518	142
39	164221	129
40	117806	96
41	79649	90
42	51893	72
43	32195	56
44	18728	33
45	10249	17
46	5303	13
47	2923	2
48	1601	3
49	1085	2
END
