# Supplementary material for: Disentangling the roles of maternal and paternal age on birth prevalence of down syndrome and other chromosomal disorders using a Bayesian modeling approach
Source: BMC Med Res Methodol. 2019 Apr 23;19:82. doi: 10.1186/s12874-019-0720-1 (PMC6480500; doi:10.1186/s12874-019-0720-1)
Supplement: Supplementary file 2 — Model 2. Paternal Age Random-walk (CAR). OpenBUGS code and data that can be used to repeat the analyses for Model 2. (TXT 2 kb) [file 12874_2019_720_MOESM2_ESM.txt]

model { for(i in 1:51) {  		r[i] ~ dbin(mu[i], n[i])
										logit(mu[i]) <-  beta + ftheta[(f_age[i]-14)]		}
ftheta[1:51] ~ car.normal(fadj[], fweights[], fnum[], ftau)   
for  (i in 1:51) { 	new.ftheta[i] <- ftheta[i] - ftheta[1]
						 ORdad[i] <- exp(new.ftheta[i]) }
ftau <- 1/ (fsd*fsd)
fsd ~ dunif(0,10)
beta ~ dflat()

for(t in 1:1) { 	fweights[t] <- 1;
						fadj[t] <- t+1;
						fnum[t] <- 1		}
for(t in 2:50) {	fweights[2+(t-2)*2] <- 1;
						fadj[2+(t-2)*2] <- t-1
						fweights[3+(t-2)*2] <- 1;
						fadj[3+(t-2)*2] <- t+1;
						fnum[t] <- 2					}
for(t in 51:51) {	fweights[49*2 + 2] <- 1;
						fadj[49*2 + 2] <- t-1;
						fnum[t] <- 1		}}			

inits													
list(beta = 0.0,fsd = 1,ftheta = c(0.0,0.0,0.0,0.0,0.0,0.0,0.0,0.0,0.0,0.0,0.0,0.0,0.0,0.0,0.0,0.0,0.0,0.0,0.0,0.0,
0.0,0.0,0.0,0.0,0.0,0.0,0.0,0.0,0.0,0.0,0.0,0.0,0.0,0.0,0.0,0.0,0.0,0.0,0.0,0.0,0.0,0.0,0.0,0.0,0.0,0.0,0.0,0.0,0.0,0.0,0.0))
	
Data for DS (Data for CD follows)
f_age[]	n[]	r[]
15	2925	1
16	11447	3
17	30365	10
18	67329	19
19	119269	43
20	175294	54
21	230482	72
22	284449	85
23	335573	98
24	384142	120
25	430108	103
26	471508	129
27	511336	175
28	551769	178
29	589818	184
30	620263	206
31	632084	267
32	625175	263
33	598337	260
34	558052	278
35	502887	279
36	441669	301
37	379029	302
38	318260	242
39	266110	267
40	220311	212
41	180287	183
42	147748	185
43	122664	173
44	100931	138
45	81205	123
46	63110	92
47	49220	74
48	38984	57
49	31114	43
50	25385	36
51	20222	33
52	16127	28
53	13007	21
54	10162	19
55	8084	9
56	6367	9
57	5036	4
58	3942	2
59	3170	3
60	2500	1
61	1939	2
62	1511	2
63	1200	0
64	957	1
65	726	1
END

data for CD
f_age[]	n[]	r[]
15	2925	0
16	11447	3
17	30365	4
18	67329	20
19	119269	39
20	175294	58
21	230482	89
22	284449	95
23	335573	83
24	384142	123
25	430108	130
26	471508	154
27	511336	143
28	551769	166
29	589818	176
30	620263	210
31	632084	205
32	625175	194
33	598337	215
34	558052	156
35	502887	185
36	441669	170
37	379029	141
38	318260	177
39	266110	127
40	220311	128
41	180287	110
42	147748	101
43	122664	57
44	100931	67
45	81205	36
46	63110	38
47	49220	33
48	38984	26
49	31114	18
50	25385	23
51	20222	15
52	16127	11
53	13007	4
54	10162	7
55	8084	3
56	6367	5
57	5036	3
58	3942	2
59	3170	2
60	2500	3
61	1939	1
62	1511	1
63	1200	1
64	957	1
65	726	0
END
