# Supplementary material for: Disentangling the roles of maternal and paternal age on birth prevalence of down syndrome and other chromosomal disorders using a Bayesian modeling approach
Source: BMC Med Res Methodol. 2019 Apr 23;19:82. doi: 10.1186/s12874-019-0720-1 (PMC6480500; doi:10.1186/s12874-019-0720-1)
Supplement: Supplementary file 4 — 5 year age categories. Fully conditional modeling of maternal and paternal ages as 5 year age categories. OpenBUGS code and data that can be used to repeat the analyses for the 5 year age categories. The data are arranged so that the DIC is comparable to the other fully conditional models (TXT 37 kb) [file 12874_2019_720_MOESM4_ESM.txt]

model {
for(i in 1:1691) {  	r[i] ~ dbin(mu[i], n[i])
					logit(mu[i]) <-  m[mcat[i]] + f[fcat[i]]		}
					
for (i in 1:7){ 				m[i] ~ dnorm(0,0.001)
							newm[i] <- m[i] - mean.m
							ORmom[i] <- exp(newm[i] )}
mean.m <- mean(m[])   	
				
for (i in 1:10){ 				f[i] ~ dnorm(0,0.001) 
							newf[i] <- f[i] - mean.f
							ORdad[i] <- exp(newf[i]) }
	mean.f <- mean(f[])       }


list(m=c(0,0,0,0,0,0,0), f=c(0,0,0,0,0,0,0,0,0,0))
	
data for DS (data for CD will follow)	
mcat[]	fcat[]	n[]	r[]
1	1	1190	0
1	1	2027	1
1	1	2227	1
1	1	1792	1
1	1	831	1
1	2	442	0
1	2	242	0
1	2	110	0
1	2	100	0
1	2	61	0
1	3	47	1
1	3	30	0
1	3	26	0
1	3	14	0
1	3	8	0
1	4	11	0
1	4	6	0
1	4	6	0
1	4	1	0
1	4	3	0
1	5	4	0
1	5	1	0
1	5	1	0
1	6	1	0
1	6	2	0
1	6	1	0
1	7	1	0
1	7	1	0
1	8	1	0
1	1	938	1
1	1	3896	1
1	1	6280	4
1	1	6881	3
1	1	4768	4
1	2	2547	0
1	2	1286	1
1	2	752	0
1	2	485	0
1	2	369	0
1	3	236	0
1	3	150	0
1	3	116	0
1	3	89	0
1	3	65	0
1	4	39	0
1	4	25	0
1	4	21	0
1	4	18	0
1	4	16	0
1	5	9	0
1	5	5	0
1	5	12	0
1	5	10	0
1	5	6	0
1	6	4	0
1	6	3	0
1	6	1	0
1	6	5	0
1	7	1	0
1	7	2	0
1	7	1	0
1	8	1	0
1	9	1	0
1	1	486	0
1	1	2877	1
1	1	9116	1
1	1	13905	4
1	1	13599	4
1	2	9400	3
1	2	5434	2
1	2	3292	1
1	2	2128	1
1	2	1472	0
1	3	1000	0
1	3	673	0
1	3	504	0
1	3	367	0
1	3	259	0
1	4	178	0
1	4	156	0
1	4	123	0
1	4	84	0
1	4	63	0
1	5	52	0
1	5	51	0
1	5	31	0
1	5	34	0
1	5	33	0
1	6	14	0
1	6	20	0
1	6	13	0
1	6	8	0
1	6	8	0
1	7	9	0
1	7	7	0
1	7	7	0
1	7	3	0
1	7	5	0
1	8	2	0
1	8	3	0
1	8	2	0
1	8	3	0
1	8	2	0
1	10	1	0
1	1	172	0
1	1	1501	0
1	1	6805	2
1	1	19635	6
1	1	26412	1
1	2	23386	3
1	2	17300	6
1	2	11278	4
1	2	7570	1
1	2	5091	2
1	3	3645	2
1	3	2609	0
1	3	1932	1
1	3	1495	1
1	3	1094	0
1	4	818	1
1	4	653	0
1	4	472	1
1	4	365	1
1	4	289	0
1	5	258	0
1	5	199	0
1	5	183	0
1	5	139	0
1	5	123	0
1	6	85	0
1	6	65	0
1	6	59	0
1	6	46	0
1	6	42	0
1	7	43	0
1	7	26	0
1	7	24	0
1	7	19	0
1	7	25	0
1	8	13	0
1	8	9	0
1	8	6	0
1	8	4	0
1	8	7	0
1	9	11	0
1	9	5	0
1	9	5	0
1	9	7	0
1	9	5	0
1	10	4	0
1	10	2	0
1	10	2	0
1	10	1	0
1	10	1	0
1	1	53	0
1	1	614	0
1	1	3333	1
1	1	13245	3
1	1	33782	18
1	2	41419	9
1	2	37034	13
1	2	27979	11
1	2	19302	3
1	2	13624	1
1	3	9937	0
1	3	7089	1
1	3	5242	1
1	3	3923	3
1	3	3055	0
1	4	2328	1
1	4	1739	1
1	4	1370	1
1	4	1144	0
1	4	887	0
1	5	679	0
1	5	560	1
1	5	434	0
1	5	366	0
1	5	301	0
1	6	238	0
1	6	187	0
1	6	172	0
1	6	137	0
1	6	110	0
1	7	88	0
1	7	75	0
1	7	75	0
1	7	51	0
1	7	60	0
1	8	68	0
1	8	31	0
1	8	28	0
1	8	25	0
1	8	20	0
1	9	15	0
1	9	17	0
1	9	14	0
1	9	15	0
1	9	8	0
1	10	11	0
1	10	6	0
1	10	2	0
1	10	2	0
1	10	1	0
1	10	2	0
2	1	29	0
2	1	199	0
2	1	1241	0
2	1	5813	0
2	1	19579	9
2	2	43956	12
2	2	51357	14
2	2	45401	15
2	2	35253	10
2	2	25130	9
2	3	18248	3
2	3	13380	3
2	3	9828	5
2	3	7609	2
2	3	5709	1
2	4	4459	2
2	4	3437	0
2	4	2661	0
2	4	2121	1
2	4	1701	0
2	5	1305	0
2	5	1086	0
2	5	856	0
2	5	630	1
2	5	595	0
2	6	417	0
2	6	390	0
2	6	311	0
2	6	265	0
2	6	226	0
2	7	190	0
2	7	147	0
2	7	162	0
2	7	111	0
2	7	104	0
2	8	82	0
2	8	69	0
2	8	45	0
2	8	40	0
2	8	35	0
2	9	28	0
2	9	22	0
2	9	22	0
2	9	20	0
2	9	14	0
2	10	12	0
2	10	8	0
2	10	6	0
2	10	4	0
2	10	2	0
2	10	2	0
2	1	7	0
2	1	75	0
2	1	490	0
2	1	2417	1
2	1	8632	2
2	2	24299	14
2	2	49452	8
2	2	55952	16
2	2	49852	14
2	2	39085	14
2	3	28993	6
2	3	21221	3
2	3	15767	5
2	3	12106	1
2	3	9309	1
2	4	7193	2
2	4	5539	0
2	4	4391	1
2	4	3419	1
2	4	2812	2
2	5	2182	1
2	5	1757	0
2	5	1372	0
2	5	1093	0
2	5	871	0
2	6	760	0
2	6	588	0
2	6	502	0
2	6	441	0
2	6	376	0
2	7	298	0
2	7	248	0
2	7	191	0
2	7	154	0
2	7	144	0
2	8	120	0
2	8	102	0
2	8	71	0
2	8	65	0
2	8	48	0
2	9	47	0
2	9	40	0
2	9	40	0
2	9	21	0
2	9	10	0
2	10	16	0
2	10	13	0
2	10	6	0
2	10	8	0
2	10	5	0
2	10	5	0
2	1	16	0
2	1	59	0
2	1	236	0
2	1	1179	0
2	1	4173	1
2	2	11569	6
2	2	28740	6
2	2	57034	16
2	2	63294	28
2	2	55933	15
2	3	43817	8
2	3	32483	7
2	3	24296	5
2	3	18493	3
2	3	14242	2
2	4	11202	2
2	4	8799	1
2	4	6936	2
2	4	5302	1
2	4	4253	2
2	5	3250	1
2	5	2652	0
2	5	2193	1
2	5	1665	0
2	5	1362	0
2	6	1118	0
2	6	927	0
2	6	778	1
2	6	656	1
2	6	510	0
2	7	451	0
2	7	379	0
2	7	295	0
2	7	260	0
2	7	201	0
2	8	176	1
2	8	135	0
2	8	112	0
2	8	87	0
2	8	87	0
2	9	68	0
2	9	70	0
2	9	42	0
2	9	32	0
2	9	34	0
2	10	23	0
2	10	15	0
2	10	15	0
2	10	13	0
2	10	6	0
2	10	8	0
2	1	7	0
2	1	44	0
2	1	177	0
2	1	709	0
2	1	2265	1
2	2	6046	3
2	2	14228	4
2	2	32648	6
2	2	62167	14
2	2	68013	21
2	3	59589	19
2	3	47062	11
2	3	35546	9
2	3	26598	5
2	3	20640	7
2	4	16443	3
2	4	12840	2
2	4	9756	4
2	4	7727	1
2	4	6049	3
2	5	4789	2
2	5	3779	0
2	5	2985	0
2	5	2320	0
2	5	1941	2
2	6	1525	0
2	6	1303	0
2	6	1034	1
2	6	817	1
2	6	724	0
2	7	591	0
2	7	499	0
2	7	384	0
2	7	326	0
2	7	298	0
2	8	249	0
2	8	209	0
2	8	194	0
2	8	149	0
2	8	112	1
2	9	90	0
2	9	71	0
2	9	66	0
2	9	47	0
2	9	38	0
2	10	25	0
2	10	26	0
2	10	15	0
2	10	15	0
2	10	13	0
2	10	12	0
2	1	3	0
2	1	26	0
2	1	103	1
2	1	447	0
2	1	1510	0
2	2	3699	1
2	2	7859	4
2	2	17092	4
2	2	36607	10
2	2	68442	23
2	3	73433	16
2	3	63782	22
2	3	50109	18
2	3	38026	6
2	3	29340	6
2	4	23047	8
2	4	17933	4
2	4	13979	2
2	4	10790	2
2	4	8367	1
2	5	6564	0
2	5	5306	0
2	5	4050	3
2	5	3311	1
2	5	2493	0
2	6	1995	0
2	6	1738	1
2	6	1369	1
2	6	1144	0
2	6	947	1
2	7	779	0
2	7	590	1
2	7	557	0
2	7	431	1
2	7	339	0
2	8	322	0
2	8	248	0
2	8	206	0
2	8	175	1
2	8	126	0
2	9	99	0
2	9	104	0
2	9	86	0
2	9	71	1
2	9	39	0
2	10	35	0
2	10	30	0
2	10	21	0
2	10	12	0
2	10	5	0
2	10	16	0
3	1	4	0
3	1	21	0
3	1	94	0
3	1	343	0
3	1	1002	1
3	2	2391	0
3	2	5033	4
3	2	10011	4
3	2	19433	6
3	2	40185	6
3	3	74425	19
3	3	78312	18
3	3	66405	21
3	3	52974	18
3	3	41209	12
3	4	32004	9
3	4	25086	9
3	4	19328	4
3	4	15240	4
3	4	11765	3
3	5	9244	4
3	5	7017	1
3	5	5663	1
3	5	4473	0
3	5	3372	2
3	6	2787	1
3	6	2238	1
3	6	1844	0
3	6	1499	1
3	6	1304	0
3	7	1026	1
3	7	806	0
3	7	663	0
3	7	564	0
3	7	490	0
3	8	371	0
3	8	297	0
3	8	241	0
3	8	218	0
3	8	172	1
3	9	130	0
3	9	109	0
3	9	83	0
3	9	71	0
3	9	60	0
3	10	61	0
3	10	42	0
3	10	30	0
3	10	28	0
3	10	9	0
3	10	13	0
3	1	8	0
3	1	20	0
3	1	69	0
3	1	269	0
3	1	710	0
3	2	1605	0
3	2	3412	3
3	2	6309	1
3	2	11436	2
3	2	21638	10
3	3	43589	7
3	3	80451	15
3	3	83083	19
3	3	70195	20
3	3	56247	13
3	4	43940	13
3	4	33999	12
3	4	26165	9
3	4	20250	6
3	4	15838	3
3	5	12099	3
3	5	9285	2
3	5	7244	1
3	5	5605	2
3	5	4524	1
3	6	3642	1
3	6	2835	2
3	6	2337	0
3	6	1905	0
3	6	1573	1
3	7	1309	0
3	7	1049	0
3	7	831	0
3	7	715	0
3	7	561	0
3	8	471	1
3	8	378	0
3	8	323	0
3	8	279	0
3	8	206	0
3	9	158	0
3	9	147	0
3	9	110	0
3	9	79	0
3	9	60	0
3	10	62	0
3	10	37	0
3	10	46	0
3	10	20	0
3	10	22	0
3	10	22	0
3	1	4	0
3	1	22	0
3	1	35	0
3	1	164	0
3	1	513	0
3	2	1150	1
3	2	2364	1
3	2	4483	1
3	2	7565	1
3	2	13131	3
3	3	23065	5
3	3	45745	7
3	3	84999	24
3	3	87663	24
3	3	73465	14
3	4	58939	15
3	4	45949	17
3	4	35518	10
3	4	27131	7
3	4	21225	7
3	5	16040	2
3	5	12230	1
3	5	9648	1
3	5	7373	1
3	5	5605	3
3	6	4539	2
3	6	3641	2
3	6	2836	0
3	6	2394	1
3	6	1938	0
3	7	1571	1
3	7	1220	1
3	7	1022	0
3	7	798	0
3	7	668	0
3	8	537	0
3	8	481	0
3	8	386	0
3	8	312	0
3	8	263	0
3	9	203	0
3	9	154	0
3	9	112	0
3	9	114	0
3	9	96	0
3	10	68	0
3	10	51	0
3	10	44	0
3	10	31	0
3	10	27	0
3	10	20	0
3	1	3	0
3	1	10	0
3	1	37	0
3	1	131	0
3	1	373	0
3	2	846	0
3	2	1675	0
3	2	3065	1
3	2	5341	0
3	2	8632	2
3	3	14286	3
3	3	24701	10
3	3	49619	18
3	3	92124	27
3	3	93863	20
3	4	77492	20
3	4	61385	19
3	4	47878	14
3	4	35780	4
3	4	27526	5
3	5	21556	6
3	5	16276	4
3	5	12437	3
3	5	9569	2
3	5	7480	1
3	6	5679	1
3	6	4539	0
3	6	3699	0
3	6	3017	1
3	6	2387	3
3	7	2001	0
3	7	1589	0
3	7	1285	0
3	7	1019	0
3	7	757	0
3	8	669	0
3	8	514	0
3	8	466	0
3	8	353	1
3	8	311	0
3	9	211	0
3	9	172	0
3	9	144	0
3	9	116	0
3	9	97	0
3	10	66	0
3	10	64	0
3	10	45	0
3	10	25	0
3	10	33	0
3	10	16	0
3	1	1	0
3	1	6	0
3	1	16	0
3	1	84	0
3	1	274	0
3	2	602	0
3	2	1232	1
3	2	2142	0
3	2	3837	0
3	2	6024	2
3	3	9624	5
3	3	15505	6
3	3	26681	8
3	3	52646	17
3	3	97393	29
3	4	96905	21
3	4	79547	26
3	4	63000	20
3	4	48252	11
3	4	36928	20
3	5	27967	12
3	5	21246	5
3	5	16082	5
3	5	12099	4
3	5	9495	4
3	6	7338	1
3	6	5756	2
3	6	4481	1
3	6	3660	3
3	6	2904	1
3	7	2418	0
3	7	1942	1
3	7	1523	0
3	7	1188	0
3	7	937	1
3	8	819	0
3	8	708	1
3	8	573	0
3	8	455	0
3	8	340	0
3	9	289	0
3	9	211	0
3	9	153	0
3	9	132	0
3	9	99	1
3	10	96	0
3	10	60	0
3	10	55	0
3	10	35	0
3	10	33	0
3	10	25	0
4	1	7	0
4	1	19	0
4	1	71	0
4	1	194	0
4	2	482	0
4	2	944	2
4	2	1723	2
4	2	2813	1
4	2	4315	2
4	3	6799	1
4	3	10490	4
4	3	16564	6
4	3	28094	8
4	3	54882	13
4	4	100426	23
4	4	97628	36
4	4	78264	18
4	4	61919	14
4	4	46923	16
4	5	36113	10
4	5	27134	8
4	5	20380	10
4	5	15467	6
4	5	11550	4
4	6	9077	1
4	6	6982	1
4	6	5413	2
4	6	4633	1
4	6	3690	2
4	7	2955	0
4	7	2227	1
4	7	1784	1
4	7	1341	0
4	7	1099	0
4	8	887	1
4	8	715	0
4	8	615	0
4	8	477	0
4	8	377	0
4	9	295	0
4	9	220	1
4	9	204	0
4	9	171	0
4	9	135	0
4	10	100	0
4	10	84	0
4	10	65	0
4	10	45	0
4	10	48	0
4	10	33	0
4	1	9	0
4	1	15	0
4	1	51	0
4	1	146	0
4	2	326	0
4	2	720	1
4	2	1319	0
4	2	2098	1
4	2	3323	1
4	3	5090	1
4	3	7690	2
4	3	11648	5
4	3	17846	9
4	3	29523	11
4	4	56807	20
4	4	99488	35
4	4	95144	46
4	4	75586	24
4	4	59152	9
4	5	44863	7
4	5	33573	8
4	5	25468	9
4	5	19052	9
4	5	14790	6
4	6	11407	0
4	6	8654	0
4	6	6780	5
4	6	5471	5
4	6	4424	0
4	7	3368	0
4	7	2582	1
4	7	2047	0
4	7	1625	0
4	7	1307	1
4	8	1104	1
4	8	874	0
4	8	654	1
4	8	563	0
4	8	424	1
4	9	385	0
4	9	302	0
4	9	207	0
4	9	174	0
4	9	153	0
4	10	103	0
4	10	94	0
4	10	81	0
4	10	77	0
4	10	50	0
4	10	35	0
4	1	1	0
4	1	3	0
4	1	14	0
4	1	39	0
4	1	117	0
4	2	293	0
4	2	520	0
4	2	963	0
4	2	1558	0
4	2	2453	0
4	3	3650	1
4	3	5409	4
4	3	8156	1
4	3	12333	4
4	3	18669	9
4	4	29857	8
4	4	54228	20
4	4	92394	31
4	4	87453	28
4	4	69779	28
4	5	53893	20
4	5	41178	13
4	5	30934	14
4	5	23291	6
4	5	17846	8
4	6	13294	7
4	6	10178	2
4	6	8210	1
4	6	6296	5
4	6	5240	2
4	7	4050	0
4	7	3118	1
4	7	2382	1
4	7	1844	1
4	7	1483	0
4	8	1316	0
4	8	1038	1
4	8	813	0
4	8	662	1
4	8	512	1
4	9	402	0
4	9	329	0
4	9	296	0
4	9	186	0
4	9	154	0
4	10	124	0
4	10	101	0
4	10	86	0
4	10	63	0
4	10	57	0
4	10	34	0
4	1	3	0
4	1	10	0
4	1	28	0
4	1	98	0
4	2	197	0
4	2	447	0
4	2	735	0
4	2	1270	2
4	2	1985	1
4	3	2845	0
4	3	4025	3
4	3	5963	2
4	3	8435	4
4	3	12499	7
4	4	18800	11
4	4	29284	13
4	4	51152	21
4	4	83075	49
4	4	78049	34
4	5	61911	26
4	5	47701	31
4	5	36122	14
4	5	27238	12
4	5	20508	12
4	6	16013	9
4	6	12047	3
4	6	9436	2
4	6	7482	5
4	6	5871	0
4	7	4591	3
4	7	3577	1
4	7	2661	2
4	7	2157	0
4	7	1719	1
4	8	1404	0
4	8	1092	1
4	8	892	0
4	8	727	0
4	8	569	1
4	9	440	0
4	9	339	0
4	9	283	0
4	9	222	0
4	9	157	0
4	10	150	0
4	10	104	0
4	10	99	0
4	10	77	0
4	10	58	0
4	10	50	0
4	1	2	0
4	1	8	0
4	1	11	0
4	1	20	0
4	1	55	0
4	2	177	0
4	2	315	1
4	2	591	0
4	2	962	0
4	2	1482	0
4	3	2208	2
4	3	3088	4
4	3	4143	5
4	3	6152	2
4	3	8961	7
4	4	12696	11
4	4	18478	14
4	4	28066	19
4	4	46471	26
4	4	71816	36
4	5	66936	31
4	5	53094	34
4	5	41294	26
4	5	31127	10
4	5	23600	11
4	6	18213	10
4	6	13963	3
4	6	10714	8
4	6	8376	6
4	6	6643	3
4	7	5357	4
4	7	3945	2
4	7	3105	2
4	7	2451	0
4	7	1903	1
4	8	1571	1
4	8	1236	0
4	8	961	0
4	8	795	0
4	8	636	1
4	9	471	0
4	9	390	0
4	9	291	0
4	9	237	0
4	9	195	0
4	10	130	0
4	10	130	0
4	10	92	0
4	10	64	0
4	10	48	0
4	10	48	0
5	1	8	0
5	1	6	0
5	1	31	1
5	1	56	0
5	2	123	0
5	2	258	0
5	2	437	0
5	2	736	0
5	2	1154	0
5	3	1682	0
5	3	2294	2
5	3	3245	4
5	3	4437	6
5	3	6200	5
5	4	8721	6
5	4	12465	6
5	4	17360	9
5	4	25615	19
5	4	40401	29
5	5	59185	40
5	5	54799	49
5	5	43891	28
5	5	33642	20
5	5	26394	15
5	6	20183	16
5	6	15146	6
5	6	12021	12
5	6	9406	10
5	6	7521	4
5	7	5789	5
5	7	4466	1
5	7	3311	1
5	7	2683	0
5	7	1971	2
5	8	1665	3
5	8	1293	1
5	8	1006	1
5	8	853	0
5	8	660	0
5	9	533	1
5	9	414	0
5	9	348	0
5	9	272	0
5	9	211	0
5	10	163	0
5	10	134	0
5	10	95	0
5	10	80	0
5	10	57	0
5	10	60	0
5	1	4	0
5	1	11	0
5	1	19	0
5	1	54	1
5	2	103	0
5	2	183	0
5	2	325	0
5	2	493	1
5	2	752	0
5	3	1222	0
5	3	1641	2
5	3	2282	3
5	3	3280	4
5	3	4348	5
5	4	6120	6
5	4	8146	9
5	4	11290	13
5	4	15319	15
5	4	21498	24
5	5	32313	32
5	5	46503	43
5	5	42045	31
5	5	34135	28
5	5	27006	25
5	6	20793	16
5	6	16256	12
5	6	12571	4
5	6	10128	7
5	6	7916	6
5	7	6166	5
5	7	4737	1
5	7	3467	5
5	7	2749	2
5	7	2131	2
5	8	1779	1
5	8	1373	1
5	8	1099	5
5	8	895	0
5	8	648	1
5	9	561	0
5	9	466	1
5	9	344	0
5	9	270	0
5	9	220	1
5	10	172	0
5	10	120	0
5	10	77	0
5	10	68	0
5	10	58	0
5	10	49	0
5	1	1	0
5	1	3	0
5	1	5	0
5	1	25	0
5	1	39	0
5	2	70	2
5	2	131	1
5	2	260	0
5	2	404	0
5	2	620	0
5	3	873	1
5	3	1263	2
5	3	1695	4
5	3	2304	4
5	3	3004	7
5	4	4180	1
5	4	5409	9
5	4	7212	7
5	4	9473	11
5	4	12867	12
5	5	16868	26
5	5	25066	22
5	5	34804	50
5	5	31547	28
5	5	25682	37
5	6	20327	22
5	6	16127	14
5	6	12628	17
5	6	10217	12
5	6	8127	7
5	7	6327	6
5	7	4824	4
5	7	3697	6
5	7	2843	5
5	7	2309	1
5	8	1770	0
5	8	1413	1
5	8	1081	2
5	8	904	1
5	8	669	0
5	9	561	0
5	9	406	1
5	9	316	2
5	9	260	0
5	9	181	0
5	10	170	0
5	10	111	0
5	10	118	0
5	10	100	0
5	10	68	0
5	10	42	0
5	1	3	0
5	1	6	0
5	1	16	0
5	1	37	0
5	2	60	0
5	2	99	0
5	2	187	1
5	2	282	0
5	2	396	2
5	3	629	1
5	3	818	1
5	3	1216	2
5	3	1636	3
5	3	2111	5
5	4	2780	3
5	4	3658	4
5	4	4768	10
5	4	6111	9
5	4	7937	14
5	5	10278	14
5	5	13169	20
5	5	18679	41
5	5	25252	48
5	5	23277	38
5	6	19085	27
5	6	15396	22
5	6	12216	23
5	6	9775	12
5	6	7940	9
5	7	6210	11
5	7	4763	10
5	7	3669	6
5	7	2810	6
5	7	2253	3
5	8	1711	0
5	8	1360	1
5	8	1035	1
5	8	852	2
5	8	704	0
5	9	524	0
5	9	438	0
5	9	331	0
5	9	254	0
5	9	203	0
5	10	187	0
5	10	137	0
5	10	91	0
5	10	69	0
5	10	57	0
5	10	43	0
5	1	2	0
5	1	2	0
5	1	3	0
5	1	20	0
5	2	37	0
5	2	82	0
5	2	137	1
5	2	185	1
5	2	287	2
5	3	443	1
5	3	592	0
5	3	870	3
5	3	1129	1
5	3	1457	2
5	4	1870	7
5	4	2483	8
5	4	3264	4
5	4	3885	9
5	4	5024	8
5	5	6260	12
5	5	7966	16
5	5	10049	17
5	5	13808	16
5	5	18231	31
5	6	16998	27
5	6	13978	29
5	6	11335	24
5	6	9358	16
5	6	7601	10
5	7	5944	7
5	7	4529	11
5	7	3522	7
5	7	2713	4
5	7	2223	6
5	8	1740	3
5	8	1325	3
5	8	1121	2
5	8	846	5
5	8	649	2
5	9	499	0
5	9	390	0
5	9	343	0
5	9	244	1
5	9	222	0
5	10	160	1
5	10	119	0
5	10	85	1
5	10	87	0
5	10	53	0
5	10	51	0
6	1	1	0
6	1	6	0
6	1	11	0
6	2	25	0
6	2	54	0
6	2	86	0
6	2	151	0
6	2	223	1
6	3	289	1
6	3	442	0
6	3	581	1
6	3	776	3
6	3	962	3
6	4	1298	4
6	4	1584	4
6	4	1898	9
6	4	2483	5
6	4	3064	4
6	5	3634	7
6	5	4445	8
6	5	5651	17
6	5	7066	18
6	5	9551	22
6	6	12470	25
6	6	11817	24
6	6	9787	19
6	6	8277	24
6	6	6700	17
6	7	5435	12
6	7	4145	11
6	7	3254	10
6	7	2538	4
6	7	2034	6
6	8	1559	2
6	8	1266	3
6	8	969	2
6	8	697	2
6	8	599	0
6	9	489	1
6	9	362	1
6	9	276	0
6	9	222	0
6	9	191	0
6	10	127	0
6	10	101	0
6	10	74	0
6	10	59	0
6	10	46	0
6	10	31	0
6	1	2	0
6	1	2	0
6	1	9	0
6	2	18	0
6	2	38	0
6	2	52	0
6	2	107	1
6	2	148	0
6	3	180	0
6	3	230	1
6	3	355	0
6	3	417	2
6	3	580	1
6	4	742	5
6	4	942	4
6	4	1242	3
6	4	1522	5
6	4	1753	7
6	5	2133	6
6	5	2630	14
6	5	3088	8
6	5	3802	10
6	5	4659	20
6	6	6281	20
6	6	8128	21
6	6	7612	25
6	6	6570	20
6	6	5549	26
6	7	4583	12
6	7	3461	10
6	7	2680	4
6	7	2110	3
6	7	1655	7
6	8	1359	4
6	8	1091	5
6	8	898	4
6	8	680	0
6	8	572	1
6	9	419	0
6	9	312	1
6	9	265	1
6	9	181	0
6	9	156	0
6	10	112	0
6	10	111	1
6	10	70	0
6	10	59	0
6	10	60	0
6	10	24	1
6	1	2	0
6	1	2	0
6	2	16	0
6	2	22	0
6	2	44	0
6	2	66	1
6	2	81	3
6	3	122	0
6	3	162	0
6	3	213	0
6	3	276	1
6	3	347	1
6	4	466	2
6	4	575	6
6	4	721	2
6	4	902	3
6	4	1004	5
6	5	1176	6
6	5	1449	13
6	5	1668	14
6	5	2029	12
6	5	2437	14
6	6	3078	10
6	6	3929	14
6	6	5186	17
6	6	4906	15
6	6	4337	15
6	7	3495	16
6	7	2768	10
6	7	2144	5
6	7	1733	4
6	7	1430	4
6	8	1113	4
6	8	886	7
6	8	708	2
6	8	548	2
6	8	442	4
6	9	337	1
6	9	248	0
6	9	205	0
6	9	157	0
6	9	136	0
6	10	100	0
6	10	69	0
6	10	53	0
6	10	42	0
6	10	38	0
6	10	25	0
6	1	1	0
6	2	2	0
6	2	12	0
6	2	15	1
6	2	35	0
6	2	38	0
6	3	63	0
6	3	98	1
6	3	121	1
6	3	177	0
6	3	179	1
6	4	244	0
6	4	306	3
6	4	417	1
6	4	457	1
6	4	538	1
6	5	643	6
6	5	754	0
6	5	887	3
6	5	1097	2
6	5	1232	5
6	6	1529	8
6	6	1829	14
6	6	2424	11
6	6	3253	13
6	6	3007	18
6	7	2620	18
6	7	2136	8
6	7	1664	7
6	7	1346	10
6	7	1066	1
6	8	848	3
6	8	712	3
6	8	537	0
6	8	457	2
6	8	308	0
6	9	298	1
6	9	203	0
6	9	147	0
6	9	124	0
6	9	97	1
6	10	75	0
6	10	63	1
6	10	47	1
6	10	38	0
6	10	39	0
6	10	12	0
6	1	1	0
6	1	4	0
6	2	2	0
6	2	3	0
6	2	8	0
6	2	23	0
6	2	36	0
6	3	48	0
6	3	41	0
6	3	66	3
6	3	71	0
6	3	99	1
6	4	138	0
6	4	155	4
6	4	191	2
6	4	234	1
6	4	275	4
6	5	346	0
6	5	375	4
6	5	461	4
6	5	541	3
6	5	617	4
6	6	722	4
6	6	855	5
6	6	1097	9
6	6	1440	9
6	6	1901	5
6	7	1803	13
6	7	1505	9
6	7	1177	6
6	7	952	4
6	7	750	2
6	8	605	4
6	8	504	2
6	8	401	3
6	8	325	2
6	8	221	3
6	9	192	2
6	9	127	2
6	9	111	0
6	9	77	0
6	9	64	0
6	10	38	0
6	10	39	0
6	10	31	0
6	10	18	0
6	10	23	0
6	10	15	0
7	1	1	0
7	1	1	0
7	2	1	0
7	2	4	0
7	2	9	0
7	2	9	0
7	2	11	0
7	3	18	0
7	3	17	0
7	3	43	1
7	3	50	0
7	3	50	0
7	4	69	1
7	4	86	1
7	4	94	0
7	4	104	1
7	4	130	1
7	5	169	1
7	5	206	3
7	5	210	0
7	5	275	3
7	5	289	2
7	6	373	3
7	6	420	3
7	6	459	1
7	6	608	2
7	6	807	6
7	7	1025	6
7	7	883	4
7	7	751	7
7	7	636	4
7	7	488	3
7	8	403	2
7	8	334	1
7	8	254	2
7	8	227	1
7	8	185	0
7	9	128	2
7	9	104	0
7	9	63	0
7	9	64	0
7	9	62	0
7	10	45	0
7	10	27	0
7	10	17	0
7	10	17	0
7	10	17	1
7	10	6	0
7	1	1	0
7	2	1	0
7	2	1	0
7	2	4	0
7	2	2	0
7	2	4	0
7	3	9	0
7	3	5	0
7	3	14	0
7	3	21	0
7	3	19	1
7	4	24	0
7	4	40	0
7	4	55	0
7	4	52	1
7	4	59	0
7	5	80	1
7	5	88	1
7	5	107	0
7	5	89	0
7	5	112	0
7	6	169	0
7	6	172	1
7	6	236	1
7	6	249	2
7	6	322	1
7	7	397	3
7	7	505	4
7	7	468	2
7	7	386	2
7	7	307	1
7	8	261	2
7	8	225	0
7	8	170	2
7	8	150	0
7	8	90	0
7	9	98	0
7	9	90	0
7	9	57	1
7	9	39	0
7	9	33	0
7	10	27	0
7	10	15	0
7	10	17	0
7	10	17	0
7	10	11	0
7	10	5	0
7	1	1	0
7	2	1	0
7	2	1	0
7	2	1	0
7	2	7	0
7	2	3	0
7	3	2	0
7	3	6	0
7	3	4	0
7	3	5	0
7	3	13	0
7	4	17	1
7	4	18	0
7	4	19	0
7	4	27	0
7	4	32	0
7	5	46	3
7	5	40	0
7	5	59	1
7	5	70	0
7	5	65	0
7	6	81	1
7	6	96	1
7	6	94	0
7	6	144	1
7	6	143	1
7	7	173	0
7	7	219	0
7	7	247	2
7	7	244	4
7	7	183	1
7	8	189	3
7	8	144	2
7	8	129	0
7	8	93	0
7	8	80	1
7	9	37	1
7	9	49	1
7	9	24	0
7	9	25	0
7	9	18	0
7	10	20	0
7	10	11	0
7	10	15	0
7	10	10	0
7	10	6	0
7	10	12	0
7	1	1	0
7	1	2	0
7	2	1	0
7	2	3	0
7	2	1	0
7	3	2	0
7	3	2	0
7	3	2	0
7	3	7	0
7	3	10	0
7	4	4	0
7	4	14	0
7	4	13	0
7	4	13	0
7	4	19	0
7	5	23	0
7	5	32	0
7	5	26	0
7	5	26	0
7	5	42	0
7	6	40	0
7	6	55	0
7	6	61	0
7	6	53	0
7	6	91	0
7	7	101	0
7	7	79	0
7	7	97	0
7	7	127	3
7	7	121	0
7	8	115	0
7	8	74	0
7	8	85	1
7	8	48	0
7	8	43	1
7	9	38	0
7	9	26	1
7	9	29	0
7	9	20	0
7	9	11	0
7	10	11	0
7	10	7	0
7	10	4	0
7	10	12	0
7	10	4	0
7	10	6	0
7	1	1	0
7	2	2	0
7	2	2	0
7	2	2	0
7	3	2	0
7	3	2	0
7	3	1	0
7	3	7	0
7	4	6	0
7	4	4	0
7	4	7	0
7	4	12	0
7	4	10	0
7	5	23	0
7	5	14	0
7	5	15	0
7	5	18	0
7	5	21	0
7	6	36	0
7	6	30	0
7	6	29	0
7	6	32	0
7	6	47	0
7	7	41	0
7	7	61	0
7	7	74	0
7	7	55	0
7	7	93	0
7	8	86	0
7	8	83	0
7	8	46	0
7	8	43	1
7	8	44	0
7	9	27	0
7	9	30	0
7	9	19	0
7	9	18	0
7	9	11	0
7	10	7	0
7	10	8	0
7	10	7	0
7	10	3	0
7	10	2	0
7	10	4	0
END

data for CD

mcat[]	fcat[]	n[]	r[]
1	1	1190	0
1	1	2027	1
1	1	2227	0
1	1	1792	0
1	1	831	1
1	2	442	0
1	2	242	0
1	2	110	0
1	2	100	0
1	2	61	0
1	3	47	1
1	3	30	0
1	3	26	0
1	3	14	0
1	3	8	0
1	4	11	0
1	4	6	0
1	4	6	0
1	4	1	0
1	4	3	0
1	5	4	0
1	5	1	0
1	5	1	0
1	6	1	0
1	6	2	0
1	6	1	0
1	7	1	0
1	7	1	0
1	8	1	0
1	1	938	0
1	1	3896	1
1	1	6280	1
1	1	6881	2
1	1	4768	4
1	2	2547	0
1	2	1286	1
1	2	752	1
1	2	485	0
1	2	369	0
1	3	236	0
1	3	150	0
1	3	116	0
1	3	89	0
1	3	65	0
1	4	39	0
1	4	25	0
1	4	21	0
1	4	18	0
1	4	16	0
1	5	9	0
1	5	5	0
1	5	12	0
1	5	10	0
1	5	6	0
1	6	4	0
1	6	3	0
1	6	1	0
1	6	5	0
1	7	1	0
1	7	2	0
1	7	1	0
1	8	1	0
1	9	1	0
1	1	486	0
1	1	2877	1
1	1	9116	2
1	1	13905	6
1	1	13599	3
1	2	9400	5
1	2	5434	2
1	2	3292	0
1	2	2128	1
1	2	1472	0
1	3	1000	0
1	3	673	0
1	3	504	0
1	3	367	0
1	3	259	0
1	4	178	0
1	4	156	0
1	4	123	0
1	4	84	0
1	4	63	0
1	5	52	0
1	5	51	0
1	5	31	0
1	5	34	0
1	5	33	0
1	6	14	0
1	6	20	0
1	6	13	0
1	6	8	0
1	6	8	0
1	7	9	0
1	7	7	0
1	7	7	0
1	7	3	0
1	7	5	0
1	8	2	0
1	8	3	0
1	8	2	0
1	8	3	0
1	8	2	0
1	10	1	0
1	1	172	0
1	1	1501	0
1	1	6805	1
1	1	19635	2
1	1	26412	10
1	2	23386	4
1	2	17300	3
1	2	11278	5
1	2	7570	1
1	2	5091	2
1	3	3645	0
1	3	2609	1
1	3	1932	0
1	3	1495	0
1	3	1094	0
1	4	818	0
1	4	653	0
1	4	472	0
1	4	365	0
1	4	289	0
1	5	258	0
1	5	199	0
1	5	183	0
1	5	139	0
1	5	123	0
1	6	85	0
1	6	65	0
1	6	59	0
1	6	46	0
1	6	42	0
1	7	43	0
1	7	26	0
1	7	24	0
1	7	19	0
1	7	25	0
1	8	13	0
1	8	9	0
1	8	6	0
1	8	4	0
1	8	7	0
1	9	11	0
1	9	5	0
1	9	5	0
1	9	7	0
1	9	5	0
1	10	4	0
1	10	2	0
1	10	2	0
1	10	1	0
1	10	1	0
1	1	53	0
1	1	614	0
1	1	3333	0
1	1	13245	6
1	1	33782	11
1	2	41419	8
1	2	37034	15
1	2	27979	8
1	2	19302	7
1	2	13624	2
1	3	9937	1
1	3	7089	5
1	3	5242	2
1	3	3923	0
1	3	3055	0
1	4	2328	2
1	4	1739	1
1	4	1370	1
1	4	1144	0
1	4	887	0
1	5	679	0
1	5	560	0
1	5	434	1
1	5	366	0
1	5	301	0
1	6	238	0
1	6	187	0
1	6	172	0
1	6	137	0
1	6	110	0
1	7	88	0
1	7	75	0
1	7	75	0
1	7	51	0
1	7	60	0
1	8	68	0
1	8	31	0
1	8	28	0
1	8	25	0
1	8	20	0
1	9	15	0
1	9	17	0
1	9	14	0
1	9	15	0
1	9	8	0
1	10	11	0
1	10	6	0
1	10	2	0
1	10	2	0
1	10	1	0
1	10	2	0
2	1	29	0
2	1	199	0
2	1	1241	0
2	1	5813	1
2	1	19579	7
2	2	43956	16
2	2	51357	18
2	2	45401	17
2	2	35253	9
2	2	25130	8
2	3	18248	8
2	3	13380	1
2	3	9828	2
2	3	7609	2
2	3	5709	2
2	4	4459	0
2	4	3437	2
2	4	2661	2
2	4	2121	1
2	4	1701	0
2	5	1305	1
2	5	1086	0
2	5	856	0
2	5	630	0
2	5	595	0
2	6	417	0
2	6	390	0
2	6	311	0
2	6	265	0
2	6	226	0
2	7	190	0
2	7	147	0
2	7	162	0
2	7	111	0
2	7	104	0
2	8	82	0
2	8	69	0
2	8	45	0
2	8	40	0
2	8	35	0
2	9	28	0
2	9	22	0
2	9	22	0
2	9	20	0
2	9	14	0
2	10	12	0
2	10	8	0
2	10	6	0
2	10	4	0
2	10	2	0
2	10	2	0
2	1	7	0
2	1	75	0
2	1	490	0
2	1	2417	2
2	1	8632	0
2	2	24299	14
2	2	49452	22
2	2	55952	13
2	2	49852	5
2	2	39085	11
2	3	28993	11
2	3	21221	5
2	3	15767	2
2	3	12106	2
2	3	9309	4
2	4	7193	4
2	4	5539	2
2	4	4391	2
2	4	3419	0
2	4	2812	4
2	5	2182	2
2	5	1757	0
2	5	1372	0
2	5	1093	1
2	5	871	1
2	6	760	1
2	6	588	0
2	6	502	0
2	6	441	0
2	6	376	0
2	7	298	0
2	7	248	0
2	7	191	1
2	7	154	0
2	7	144	0
2	8	120	0
2	8	102	0
2	8	71	0
2	8	65	0
2	8	48	0
2	9	47	0
2	9	40	0
2	9	40	0
2	9	21	0
2	9	10	0
2	10	16	0
2	10	13	0
2	10	6	0
2	10	8	0
2	10	5	0
2	10	5	0
2	1	16	0
2	1	59	0
2	1	236	0
2	1	1179	0
2	1	4173	2
2	2	11569	4
2	2	28740	11
2	2	57034	20
2	2	63294	22
2	2	55933	12
2	3	43817	9
2	3	32483	7
2	3	24296	12
2	3	18493	6
2	3	14242	6
2	4	11202	2
2	4	8799	4
2	4	6936	2
2	4	5302	2
2	4	4253	1
2	5	3250	0
2	5	2652	0
2	5	2193	0
2	5	1665	0
2	5	1362	1
2	6	1118	0
2	6	927	0
2	6	778	1
2	6	656	0
2	6	510	0
2	7	451	0
2	7	379	0
2	7	295	0
2	7	260	0
2	7	201	0
2	8	176	0
2	8	135	0
2	8	112	0
2	8	87	0
2	8	87	0
2	9	68	0
2	9	70	0
2	9	42	0
2	9	32	0
2	9	34	0
2	10	23	0
2	10	15	0
2	10	15	0
2	10	13	0
2	10	6	0
2	10	8	0
2	1	7	0
2	1	44	0
2	1	177	0
2	1	709	0
2	1	2265	1
2	2	6046	1
2	2	14228	10
2	2	32648	10
2	2	62167	17
2	2	68013	25
2	3	59589	21
2	3	47062	15
2	3	35546	9
2	3	26598	11
2	3	20640	5
2	4	16443	3
2	4	12840	2
2	4	9756	1
2	4	7727	4
2	4	6049	0
2	5	4789	1
2	5	3779	1
2	5	2985	0
2	5	2320	0
2	5	1941	2
2	6	1525	0
2	6	1303	0
2	6	1034	3
2	6	817	0
2	6	724	0
2	7	591	1
2	7	499	0
2	7	384	0
2	7	326	0
2	7	298	0
2	8	249	0
2	8	209	1
2	8	194	1
2	8	149	0
2	8	112	0
2	9	90	0
2	9	71	0
2	9	66	0
2	9	47	0
2	9	38	0
2	10	25	0
2	10	26	0
2	10	15	0
2	10	15	0
2	10	13	0
2	10	12	0
2	1	3	0
2	1	26	0
2	1	103	0
2	1	447	0
2	1	1510	0
2	2	3699	2
2	2	7859	4
2	2	17092	7
2	2	36607	3
2	2	68442	19
2	3	73433	17
2	3	63782	19
2	3	50109	12
2	3	38026	15
2	3	29340	4
2	4	23047	7
2	4	17933	8
2	4	13979	4
2	4	10790	2
2	4	8367	4
2	5	6564	3
2	5	5306	0
2	5	4050	0
2	5	3311	2
2	5	2493	2
2	6	1995	1
2	6	1738	0
2	6	1369	1
2	6	1144	0
2	6	947	0
2	7	779	1
2	7	590	0
2	7	557	0
2	7	431	0
2	7	339	0
2	8	322	1
2	8	248	0
2	8	206	0
2	8	175	0
2	8	126	0
2	9	99	0
2	9	104	0
2	9	86	0
2	9	71	0
2	9	39	0
2	10	35	0
2	10	30	0
2	10	21	0
2	10	12	0
2	10	5	0
2	10	16	0
3	1	4	0
3	1	21	0
3	1	94	0
3	1	343	1
3	1	1002	0
3	2	2391	0
3	2	5033	1
3	2	10011	6
3	2	19433	9
3	2	40185	19
3	3	74425	25
3	3	78312	28
3	3	66405	18
3	3	52974	13
3	3	41209	11
3	4	32004	13
3	4	25086	6
3	4	19328	4
3	4	15240	4
3	4	11765	0
3	5	9244	3
3	5	7017	1
3	5	5663	3
3	5	4473	0
3	5	3372	1
3	6	2787	0
3	6	2238	1
3	6	1844	0
3	6	1499	0
3	6	1304	0
3	7	1026	1
3	7	806	0
3	7	663	0
3	7	564	0
3	7	490	0
3	8	371	0
3	8	297	0
3	8	241	0
3	8	218	0
3	8	172	0
3	9	130	0
3	9	109	0
3	9	83	0
3	9	71	0
3	9	60	0
3	10	61	0
3	10	42	0
3	10	30	0
3	10	28	0
3	10	9	0
3	10	13	0
3	1	8	0
3	1	20	0
3	1	69	0
3	1	269	0
3	1	710	0
3	2	1605	1
3	2	3412	0
3	2	6309	2
3	2	11436	1
3	2	21638	11
3	3	43589	16
3	3	80451	24
3	3	83083	21
3	3	70195	26
3	3	56247	12
3	4	43940	14
3	4	33999	15
3	4	26165	10
3	4	20250	7
3	4	15838	4
3	5	12099	4
3	5	9285	2
3	5	7244	3
3	5	5605	1
3	5	4524	1
3	6	3642	4
3	6	2835	1
3	6	2337	2
3	6	1905	0
3	6	1573	0
3	7	1309	0
3	7	1049	2
3	7	831	0
3	7	715	0
3	7	561	0
3	8	471	1
3	8	378	0
3	8	323	0
3	8	279	0
3	8	206	0
3	9	158	0
3	9	147	0
3	9	110	0
3	9	79	1
3	9	60	0
3	10	62	0
3	10	37	1
3	10	46	0
3	10	20	0
3	10	22	0
3	10	22	0
3	1	4	0
3	1	22	0
3	1	35	0
3	1	164	0
3	1	513	0
3	2	1150	0
3	2	2364	1
3	2	4483	3
3	2	7565	1
3	2	13131	5
3	3	23065	3
3	3	45745	16
3	3	84999	24
3	3	87663	25
3	3	73465	21
3	4	58939	18
3	4	45949	12
3	4	35518	17
3	4	27131	13
3	4	21225	8
3	5	16040	2
3	5	12230	8
3	5	9648	2
3	5	7373	3
3	5	5605	1
3	6	4539	0
3	6	3641	2
3	6	2836	1
3	6	2394	1
3	6	1938	2
3	7	1571	0
3	7	1220	0
3	7	1022	0
3	7	798	0
3	7	668	0
3	8	537	0
3	8	481	0
3	8	386	0
3	8	312	0
3	8	263	0
3	9	203	0
3	9	154	0
3	9	112	0
3	9	114	0
3	9	96	0
3	10	68	0
3	10	51	0
3	10	44	0
3	10	31	0
3	10	27	0
3	10	20	0
3	1	3	0
3	1	10	0
3	1	37	0
3	1	131	0
3	1	373	0
3	2	846	1
3	2	1675	0
3	2	3065	0
3	2	5341	0
3	2	8632	2
3	3	14286	2
3	3	24701	2
3	3	49619	15
3	3	92124	18
3	3	93863	38
3	4	77492	27
3	4	61385	15
3	4	47878	12
3	4	35780	18
3	4	27526	5
3	5	21556	8
3	5	16276	9
3	5	12437	3
3	5	9569	6
3	5	7480	1
3	6	5679	1
3	6	4539	1
3	6	3699	1
3	6	3017	2
3	6	2387	1
3	7	2001	0
3	7	1589	1
3	7	1285	0
3	7	1019	0
3	7	757	0
3	8	669	0
3	8	514	0
3	8	466	0
3	8	353	0
3	8	311	0
3	9	211	0
3	9	172	0
3	9	144	0
3	9	116	0
3	9	97	0
3	10	66	0
3	10	64	0
3	10	45	0
3	10	25	0
3	10	33	0
3	10	16	0
3	1	1	0
3	1	6	0
3	1	16	0
3	1	84	0
3	1	274	0
3	2	602	1
3	2	1232	1
3	2	2142	0
3	2	3837	1
3	2	6024	2
3	3	9624	4
3	3	15505	10
3	3	26681	5
3	3	52646	15
3	3	97393	27
3	4	96905	37
3	4	79547	27
3	4	63000	21
3	4	48252	17
3	4	36928	10
3	5	27967	9
3	5	21246	8
3	5	16082	2
3	5	12099	6
3	5	9495	2
3	6	7338	2
3	6	5756	1
3	6	4481	1
3	6	3660	4
3	6	2904	1
3	7	2418	1
3	7	1942	1
3	7	1523	0
3	7	1188	2
3	7	937	0
3	8	819	0
3	8	708	0
3	8	573	0
3	8	455	0
3	8	340	0
3	9	289	0
3	9	211	0
3	9	153	0
3	9	132	0
3	9	99	0
3	10	96	0
3	10	60	0
3	10	55	0
3	10	35	0
3	10	33	0
3	10	25	0
4	1	7	0
4	1	19	0
4	1	71	0
4	1	194	0
4	2	482	0
4	2	944	0
4	2	1723	1
4	2	2813	1
4	2	4315	1
4	3	6799	3
4	3	10490	3
4	3	16564	2
4	3	28094	12
4	3	54882	15
4	4	100426	30
4	4	97628	28
4	4	78264	19
4	4	61919	16
4	4	46923	6
4	5	36113	9
4	5	27134	11
4	5	20380	3
4	5	15467	6
4	5	11550	1
4	6	9077	2
4	6	6982	3
4	6	5413	2
4	6	4633	1
4	6	3690	4
4	7	2955	0
4	7	2227	1
4	7	1784	0
4	7	1341	0
4	7	1099	0
4	8	887	0
4	8	715	0
4	8	615	0
4	8	477	0
4	8	377	0
4	9	295	0
4	9	220	0
4	9	204	0
4	9	171	1
4	9	135	0
4	10	100	0
4	10	84	0
4	10	65	0
4	10	45	0
4	10	48	0
4	10	33	0
4	1	9	0
4	1	15	0
4	1	51	0
4	1	146	0
4	2	326	0
4	2	720	0
4	2	1319	0
4	2	2098	0
4	2	3323	2
4	3	5090	4
4	3	7690	2
4	3	11648	7
4	3	17846	6
4	3	29523	8
4	4	56807	16
4	4	99488	36
4	4	95144	25
4	4	75586	28
4	4	59152	16
4	5	44863	12
4	5	33573	6
4	5	25468	6
4	5	19052	8
4	5	14790	3
4	6	11407	3
4	6	8654	3
4	6	6780	1
4	6	5471	1
4	6	4424	2
4	7	3368	2
4	7	2582	0
4	7	2047	0
4	7	1625	0
4	7	1307	0
4	8	1104	0
4	8	874	1
4	8	654	0
4	8	563	0
4	8	424	0
4	9	385	1
4	9	302	0
4	9	207	0
4	9	174	0
4	9	153	0
4	10	103	1
4	10	94	0
4	10	81	0
4	10	77	0
4	10	50	0
4	10	35	0
4	1	1	0
4	1	3	0
4	1	14	0
4	1	39	0
4	1	117	0
4	2	293	0
4	2	520	0
4	2	963	0
4	2	1558	1
4	2	2453	0
4	3	3650	1
4	3	5409	2
4	3	8156	3
4	3	12333	2
4	3	18669	4
4	4	29857	7
4	4	54228	19
4	4	92394	30
4	4	87453	21
4	4	69779	16
4	5	53893	15
4	5	41178	6
4	5	30934	8
4	5	23291	8
4	5	17846	3
4	6	13294	3
4	6	10178	5
4	6	8210	4
4	6	6296	2
4	6	5240	2
4	7	4050	0
4	7	3118	1
4	7	2382	2
4	7	1844	1
4	7	1483	0
4	8	1316	0
4	8	1038	0
4	8	813	1
4	8	662	0
4	8	512	0
4	9	402	0
4	9	329	0
4	9	296	0
4	9	186	0
4	9	154	0
4	10	124	0
4	10	101	0
4	10	86	0
4	10	63	0
4	10	57	0
4	10	34	0
4	1	3	0
4	1	10	0
4	1	28	0
4	1	98	0
4	2	197	0
4	2	447	0
4	2	735	2
4	2	1270	1
4	2	1985	1
4	3	2845	0
4	3	4025	1
4	3	5963	2
4	3	8435	3
4	3	12499	5
4	4	18800	7
4	4	29284	8
4	4	51152	14
4	4	83075	28
4	4	78049	21
4	5	61911	21
4	5	47701	18
4	5	36122	9
4	5	27238	8
4	5	20508	3
4	6	16013	5
4	6	12047	3
4	6	9436	3
4	6	7482	3
4	6	5871	1
4	7	4591	0
4	7	3577	1
4	7	2661	1
4	7	2157	1
4	7	1719	0
4	8	1404	1
4	8	1092	0
4	8	892	0
4	8	727	0
4	8	569	2
4	9	440	0
4	9	339	0
4	9	283	0
4	9	222	0
4	9	157	0
4	10	150	0
4	10	104	0
4	10	99	0
4	10	77	0
4	10	58	0
4	10	50	0
4	1	2	0
4	1	8	0
4	1	11	0
4	1	20	0
4	1	55	0
4	2	177	1
4	2	315	0
4	2	591	0
4	2	962	1
4	2	1482	0
4	3	2208	1
4	3	3088	4
4	3	4143	0
4	3	6152	2
4	3	8961	5
4	4	12696	8
4	4	18478	3
4	4	28066	9
4	4	46471	20
4	4	71816	22
4	5	66936	25
4	5	53094	22
4	5	41294	10
4	5	31127	14
4	5	23600	9
4	6	18213	9
4	6	13963	7
4	6	10714	6
4	6	8376	1
4	6	6643	4
4	7	5357	3
4	7	3945	3
4	7	3105	3
4	7	2451	0
4	7	1903	0
4	8	1571	0
4	8	1236	0
4	8	961	0
4	8	795	0
4	8	636	0
4	9	471	0
4	9	390	0
4	9	291	0
4	9	237	0
4	9	195	0
4	10	130	0
4	10	130	0
4	10	92	0
4	10	64	1
4	10	48	0
4	10	48	0
5	1	8	0
5	1	6	0
5	1	31	0
5	1	56	0
5	2	123	0
5	2	258	0
5	2	437	0
5	2	736	0
5	2	1154	0
5	3	1682	0
5	3	2294	1
5	3	3245	2
5	3	4437	4
5	3	6200	0
5	4	8721	5
5	4	12465	6
5	4	17360	3
5	4	25615	13
5	4	40401	15
5	5	59185	21
5	5	54799	22
5	5	43891	20
5	5	33642	19
5	5	26394	9
5	6	20183	6
5	6	15146	8
5	6	12021	5
5	6	9406	5
5	6	7521	1
5	7	5789	1
5	7	4466	1
5	7	3311	1
5	7	2683	2
5	7	1971	1
5	8	1665	1
5	8	1293	1
5	8	1006	0
5	8	853	0
5	8	660	0
5	9	533	0
5	9	414	0
5	9	348	0
5	9	272	0
5	9	211	0
5	10	163	0
5	10	134	0
5	10	95	0
5	10	80	0
5	10	57	0
5	10	60	0
5	1	4	0
5	1	11	0
5	1	19	0
5	1	54	0
5	2	103	0
5	2	183	0
5	2	325	0
5	2	493	0
5	2	752	0
5	3	1222	0
5	3	1641	3
5	3	2282	2
5	3	3280	0
5	3	4348	4
5	4	6120	4
5	4	8146	3
5	4	11290	6
5	4	15319	7
5	4	21498	2
5	5	32313	18
5	5	46503	19
5	5	42045	20
5	5	34135	21
5	5	27006	14
5	6	20793	11
5	6	16256	12
5	6	12571	9
5	6	10128	6
5	6	7916	3
5	7	6166	1
5	7	4737	1
5	7	3467	1
5	7	2749	1
5	7	2131	0
5	8	1779	1
5	8	1373	1
5	8	1099	0
5	8	895	0
5	8	648	0
5	9	561	0
5	9	466	0
5	9	344	1
5	9	270	0
5	9	220	0
5	10	172	0
5	10	120	0
5	10	77	0
5	10	68	0
5	10	58	0
5	10	49	0
5	1	1	0
5	1	3	0
5	1	5	0
5	1	25	0
5	1	39	0
5	2	70	0
5	2	131	0
5	2	260	0
5	2	404	0
5	2	620	0
5	3	873	1
5	3	1263	2
5	3	1695	0
5	3	2304	1
5	3	3004	2
5	4	4180	2
5	4	5409	1
5	4	7212	0
5	4	9473	6
5	4	12867	7
5	5	16868	9
5	5	25066	13
5	5	34804	17
5	5	31547	24
5	5	25682	14
5	6	20327	17
5	6	16127	8
5	6	12628	9
5	6	10217	1
5	6	8127	4
5	7	6327	3
5	7	4824	2
5	7	3697	2
5	7	2843	0
5	7	2309	2
5	8	1770	0
5	8	1413	0
5	8	1081	0
5	8	904	1
5	8	669	1
5	9	561	0
5	9	406	1
5	9	316	0
5	9	260	0
5	9	181	0
5	10	170	0
5	10	111	0
5	10	118	0
5	10	100	0
5	10	68	0
5	10	42	0
5	1	3	0
5	1	6	0
5	1	16	0
5	1	37	0
5	2	60	0
5	2	99	0
5	2	187	0
5	2	282	2
5	2	396	0
5	3	629	0
5	3	818	0
5	3	1216	1
5	3	1636	1
5	3	2111	1
5	4	2780	1
5	4	3658	3
5	4	4768	4
5	4	6111	3
5	4	7937	5
5	5	10278	8
5	5	13169	7
5	5	18679	12
5	5	25252	19
5	5	23277	25
5	6	19085	11
5	6	15396	13
5	6	12216	6
5	6	9775	3
5	6	7940	5
5	7	6210	1
5	7	4763	4
5	7	3669	0
5	7	2810	1
5	7	2253	2
5	8	1711	1
5	8	1360	2
5	8	1035	0
5	8	852	1
5	8	704	0
5	9	524	0
5	9	438	0
5	9	331	0
5	9	254	0
5	9	203	0
5	10	187	0
5	10	137	0
5	10	91	0
5	10	69	0
5	10	57	0
5	10	43	0
5	1	2	0
5	1	2	0
5	1	3	0
5	1	20	0
5	2	37	0
5	2	82	0
5	2	137	0
5	2	185	0
5	2	287	0
5	3	443	0
5	3	592	1
5	3	870	1
5	3	1129	0
5	3	1457	0
5	4	1870	0
5	4	2483	0
5	4	3264	7
5	4	3885	1
5	4	5024	6
5	5	6260	9
5	5	7966	8
5	5	10049	6
5	5	13808	10
5	5	18231	10
5	6	16998	20
5	6	13978	6
5	6	11335	9
5	6	9358	6
5	6	7601	5
5	7	5944	1
5	7	4529	4
5	7	3522	6
5	7	2713	3
5	7	2223	2
5	8	1740	0
5	8	1325	2
5	8	1121	1
5	8	846	1
5	8	649	2
5	9	499	0
5	9	390	1
5	9	343	1
5	9	244	0
5	9	222	0
5	10	160	0
5	10	119	0
5	10	85	0
5	10	87	0
5	10	53	0
5	10	51	0
6	1	1	0
6	1	6	0
6	1	11	0
6	2	25	0
6	2	54	0
6	2	86	0
6	2	151	0
6	2	223	0
6	3	289	1
6	3	442	0
6	3	581	0
6	3	776	0
6	3	962	2
6	4	1298	2
6	4	1584	1
6	4	1898	0
6	4	2483	1
6	4	3064	1
6	5	3634	1
6	5	4445	4
6	5	5651	5
6	5	7066	6
6	5	9551	10
6	6	12470	10
6	6	11817	12
6	6	9787	11
6	6	8277	4
6	6	6700	5
6	7	5435	1
6	7	4145	6
6	7	3254	4
6	7	2538	2
6	7	2034	1
6	8	1559	2
6	8	1266	2
6	8	969	0
6	8	697	0
6	8	599	0
6	9	489	0
6	9	362	1
6	9	276	0
6	9	222	0
6	9	191	1
6	10	127	0
6	10	101	0
6	10	74	0
6	10	59	0
6	10	46	0
6	10	31	0
6	1	2	0
6	1	2	0
6	1	9	0
6	2	18	0
6	2	38	0
6	2	52	0
6	2	107	0
6	2	148	0
6	3	180	0
6	3	230	2
6	3	355	0
6	3	417	1
6	3	580	0
6	4	742	1
6	4	942	2
6	4	1242	1
6	4	1522	2
6	4	1753	1
6	5	2133	3
6	5	2630	2
6	5	3088	4
6	5	3802	7
6	5	4659	3
6	6	6281	9
6	6	8128	9
6	6	7612	10
6	6	6570	5
6	6	5549	6
6	7	4583	4
6	7	3461	4
6	7	2680	0
6	7	2110	3
6	7	1655	1
6	8	1359	7
6	8	1091	0
6	8	898	1
6	8	680	0
6	8	572	0
6	9	419	0
6	9	312	1
6	9	265	1
6	9	181	0
6	9	156	0
6	10	112	0
6	10	111	0
6	10	70	0
6	10	59	0
6	10	60	0
6	10	24	0
6	1	2	0
6	1	2	0
6	2	16	0
6	2	22	0
6	2	44	0
6	2	66	0
6	2	81	0
6	3	122	0
6	3	162	0
6	3	213	1
6	3	276	0
6	3	347	0
6	4	466	0
6	4	575	1
6	4	721	0
6	4	902	1
6	4	1004	1
6	5	1176	0
6	5	1449	1
6	5	1668	3
6	5	2029	3
6	5	2437	6
6	6	3078	5
6	6	3929	9
6	6	5186	7
6	6	4906	5
6	6	4337	8
6	7	3495	2
6	7	2768	2
6	7	2144	4
6	7	1733	2
6	7	1430	2
6	8	1113	2
6	8	886	1
6	8	708	3
6	8	548	0
6	8	442	0
6	9	337	1
6	9	248	0
6	9	205	0
6	9	157	0
6	9	136	1
6	10	100	0
6	10	69	0
6	10	53	1
6	10	42	0
6	10	38	0
6	10	25	0
6	1	1	0
6	2	2	0
6	2	12	0
6	2	15	0
6	2	35	0
6	2	38	1
6	3	63	0
6	3	98	0
6	3	121	0
6	3	177	0
6	3	179	0
6	4	244	0
6	4	306	0
6	4	417	0
6	4	457	0
6	4	538	0
6	5	643	0
6	5	754	1
6	5	887	1
6	5	1097	3
6	5	1232	5
6	6	1529	3
6	6	1829	3
6	6	2424	6
6	6	3253	2
6	6	3007	6
6	7	2620	8
6	7	2136	1
6	7	1664	2
6	7	1346	2
6	7	1066	2
6	8	848	2
6	8	712	1
6	8	537	3
6	8	457	1
6	8	308	0
6	9	298	1
6	9	203	1
6	9	147	0
6	9	124	0
6	9	97	0
6	10	75	1
6	10	63	0
6	10	47	0
6	10	38	0
6	10	39	0
6	10	12	0
6	1	1	0
6	1	4	0
6	2	2	0
6	2	3	0
6	2	8	0
6	2	23	0
6	2	36	0
6	3	48	0
6	3	41	0
6	3	66	0
6	3	71	1
6	3	99	0
6	4	138	0
6	4	155	0
6	4	191	0
6	4	234	0
6	4	275	0
6	5	346	1
6	5	375	1
6	5	461	2
6	5	541	1
6	5	617	0
6	6	722	3
6	6	855	2
6	6	1097	2
6	6	1440	4
6	6	1901	3
6	7	1803	3
6	7	1505	1
6	7	1177	1
6	7	952	0
6	7	750	2
6	8	605	2
6	8	504	1
6	8	401	1
6	8	325	0
6	8	221	1
6	9	192	0
6	9	127	0
6	9	111	0
6	9	77	0
6	9	64	0
6	10	38	1
6	10	39	0
6	10	31	0
6	10	18	0
6	10	23	0
6	10	15	0
7	1	1	0
7	1	1	0
7	2	1	0
7	2	4	0
7	2	9	0
7	2	9	0
7	2	11	0
7	3	18	1
7	3	17	0
7	3	43	0
7	3	50	0
7	3	50	0
7	4	69	0
7	4	86	0
7	4	94	0
7	4	104	0
7	4	130	0
7	5	169	0
7	5	206	0
7	5	210	1
7	5	275	1
7	5	289	0
7	6	373	2
7	6	420	0
7	6	459	0
7	6	608	0
7	6	807	2
7	7	1025	1
7	7	883	1
7	7	751	2
7	7	636	2
7	7	488	2
7	8	403	1
7	8	334	1
7	8	254	0
7	8	227	0
7	8	185	0
7	9	128	0
7	9	104	0
7	9	63	0
7	9	64	0
7	9	62	0
7	10	45	0
7	10	27	0
7	10	17	0
7	10	17	0
7	10	17	0
7	10	6	0
7	1	1	0
7	2	1	0
7	2	1	0
7	2	4	0
7	2	2	0
7	2	4	0
7	3	9	0
7	3	5	0
7	3	14	0
7	3	21	0
7	3	19	0
7	4	24	0
7	4	40	0
7	4	55	0
7	4	52	0
7	4	59	1
7	5	80	0
7	5	88	0
7	5	107	0
7	5	89	0
7	5	112	0
7	6	169	0
7	6	172	0
7	6	236	1
7	6	249	1
7	6	322	2
7	7	397	1
7	7	505	1
7	7	468	2
7	7	386	3
7	7	307	0
7	8	261	1
7	8	225	0
7	8	170	0
7	8	150	0
7	8	90	0
7	9	98	0
7	9	90	0
7	9	57	0
7	9	39	0
7	9	33	0
7	10	27	0
7	10	15	0
7	10	17	0
7	10	17	0
7	10	11	0
7	10	5	0
7	1	1	0
7	2	1	0
7	2	1	0
7	2	1	0
7	2	7	0
7	2	3	0
7	3	2	0
7	3	6	0
7	3	4	0
7	3	5	0
7	3	13	0
7	4	17	0
7	4	18	0
7	4	19	0
7	4	27	0
7	4	32	0
7	5	46	0
7	5	40	0
7	5	59	0
7	5	70	0
7	5	65	0
7	6	81	0
7	6	96	1
7	6	94	0
7	6	144	0
7	6	143	0
7	7	173	0
7	7	219	0
7	7	247	0
7	7	244	1
7	7	183	0
7	8	189	0
7	8	144	0
7	8	129	0
7	8	93	0
7	8	80	0
7	9	37	0
7	9	49	0
7	9	24	0
7	9	25	0
7	9	18	0
7	10	20	0
7	10	11	0
7	10	15	0
7	10	10	0
7	10	6	0
7	10	12	0
7	1	1	0
7	1	2	0
7	2	1	0
7	2	3	0
7	2	1	0
7	3	2	0
7	3	2	0
7	3	2	0
7	3	7	0
7	3	10	0
7	4	4	0
7	4	14	0
7	4	13	0
7	4	13	0
7	4	19	0
7	5	23	0
7	5	32	0
7	5	26	0
7	5	26	0
7	5	42	0
7	6	40	0
7	6	55	0
7	6	61	0
7	6	53	0
7	6	91	0
7	7	101	0
7	7	79	0
7	7	97	1
7	7	127	0
7	7	121	1
7	8	115	0
7	8	74	1
7	8	85	0
7	8	48	0
7	8	43	0
7	9	38	0
7	9	26	0
7	9	29	0
7	9	20	0
7	9	11	0
7	10	11	0
7	10	7	0
7	10	4	0
7	10	12	0
7	10	4	0
7	10	6	0
7	1	1	0
7	2	2	0
7	2	2	0
7	2	2	0
7	3	2	0
7	3	2	0
7	3	1	0
7	3	7	0
7	4	6	0
7	4	4	0
7	4	7	0
7	4	12	0
7	4	10	0
7	5	23	0
7	5	14	0
7	5	15	0
7	5	18	0
7	5	21	0
7	6	36	0
7	6	30	0
7	6	29	0
7	6	32	0
7	6	47	0
7	7	41	0
7	7	61	0
7	7	74	0
7	7	55	0
7	7	93	0
7	8	86	0
7	8	83	0
7	8	46	0
7	8	43	0
7	8	44	1
7	9	27	0
7	9	30	0
7	9	19	0
7	9	18	0
7	9	11	0
7	10	7	0
7	10	8	0
7	10	7	0
7	10	3	0
7	10	2	1
7	10	4	0
END
