# Supplementary material for: Disentangling the roles of maternal and paternal age on birth prevalence of down syndrome and other chromosomal disorders using a Bayesian modeling approach
Source: BMC Med Res Methodol. 2019 Apr 23;19:82. doi: 10.1186/s12874-019-0720-1 (PMC6480500; doi:10.1186/s12874-019-0720-1)
Supplement: Supplementary file 6 — Curvilinear. Fully conditional modeling of maternal and paternal ages as curvilinear. OpenBUGS code and data that can be used to repeat the analyses for maternal and paternal ages as curvilinear. (TXT 66 kb) [file 12874_2019_720_MOESM6_ESM.txt]

model { for(i in 1:1691) {  	r[i] ~ dbin(mu[i], n[i])
logit(mu[i]) <-  b + m*(m_age[i]-15) +m2*(m_age[i]-15)*(m_age[i]-15)+ f*(f_age[i]-15) + f2*(f_age[i]-15)*(f_age[i]-15)}
m ~ dnorm(0, 0.001)
m2 ~ dnorm(0,0.001)
f ~ dnorm(0,0.001)
f2 ~ dnorm(0,0.001)
b ~ dnorm(0,0.001)
for  (i in 1:51) { 	lo.dad[i] <- b + f*(i-1) + f2*(i-1)*(i-1)
						new.lo.dad[i] <- lo.dad[i] - mean.lo.dad
							ORdad[i] <- exp(new.lo.dad[i] )   }
mean.lo.dad <- mean(lo.dad[])
for  (i in 1:35) {     lo.mom[i] <- b + m*(i-1) + m2*(i-1)*(i-1) 
							new.lo.mom[i] <- lo.mom[i] - mean.lo.mom
						ORmom[i] <- exp(new.lo.mom[i] ) }
mean.lo.mom <- mean(lo.mom[]) }
	
	
inits	
list(b = 0,f =0,f2 = 0,m = 0,m2 = 0)

Data for DS (data for CD follow - far below)
m_age[]	f_age[]	n[]	r[]
15	15	1190	0
15	16	2027	1
15	17	2227	1
15	18	1792	1
15	19	831	1
15	20	442	0
15	21	242	0
15	22	110	0
15	23	100	0
15	24	61	0
15	25	47	1
15	26	30	0
15	27	26	0
15	28	14	0
15	29	8	0
15	30	11	0
15	31	6	0
15	32	6	0
15	33	1	0
15	34	3	0
15	36	4	0
15	37	1	0
15	38	1	0
15	40	1	0
15	41	2	0
15	42	1	0
15	46	1	0
15	48	1	0
15	50	1	0
16	15	938	1
16	16	3896	1
16	17	6280	4
16	18	6881	3
16	19	4768	4
16	20	2547	0
16	21	1286	1
16	22	752	0
16	23	485	0
16	24	369	0
16	25	236	0
16	26	150	0
16	27	116	0
16	28	89	0
16	29	65	0
16	30	39	0
16	31	25	0
16	32	21	0
16	33	18	0
16	34	16	0
16	35	9	0
16	36	5	0
16	37	12	0
16	38	10	0
16	39	6	0
16	40	4	0
16	42	3	0
16	43	1	0
16	44	5	0
16	45	1	0
16	46	2	0
16	48	1	0
16	54	1	0
16	55	1	0
17	15	486	0
17	16	2877	1
17	17	9116	1
17	18	13905	4
17	19	13599	4
17	20	9400	3
17	21	5434	2
17	22	3292	1
17	23	2128	1
17	24	1472	0
17	25	1000	0
17	26	673	0
17	27	504	0
17	28	367	0
17	29	259	0
17	30	178	0
17	31	156	0
17	32	123	0
17	33	84	0
17	34	63	0
17	35	52	0
17	36	51	0
17	37	31	0
17	38	34	0
17	39	33	0
17	40	14	0
17	41	20	0
17	42	13	0
17	43	8	0
17	44	8	0
17	45	9	0
17	46	7	0
17	47	7	0
17	48	3	0
17	49	5	0
17	50	2	0
17	51	3	0
17	52	2	0
17	53	3	0
17	54	2	0
17	63	1	0
18	15	172	0
18	16	1501	0
18	17	6805	2
18	18	19635	6
18	19	26412	1
18	20	23386	3
18	21	17300	6
18	22	11278	4
18	23	7570	1
18	24	5091	2
18	25	3645	2
18	26	2609	0
18	27	1932	1
18	28	1495	1
18	29	1094	0
18	30	818	1
18	31	653	0
18	32	472	1
18	33	365	1
18	34	289	0
18	35	258	0
18	36	199	0
18	37	183	0
18	38	139	0
18	39	123	0
18	40	85	0
18	41	65	0
18	42	59	0
18	43	46	0
18	44	42	0
18	45	43	0
18	46	26	0
18	47	24	0
18	48	19	0
18	49	25	0
18	50	13	0
18	51	9	0
18	52	6	0
18	53	4	0
18	54	7	0
18	55	11	0
18	56	5	0
18	57	5	0
18	58	7	0
18	59	5	0
18	60	4	0
18	61	2	0
18	62	2	0
18	63	1	0
18	64	1	0
19	15	53	0
19	16	614	0
19	17	3333	1
19	18	13245	3
19	19	33782	18
19	20	41419	9
19	21	37034	13
19	22	27979	11
19	23	19302	3
19	24	13624	1
19	25	9937	0
19	26	7089	1
19	27	5242	1
19	28	3923	3
19	29	3055	0
19	30	2328	1
19	31	1739	1
19	32	1370	1
19	33	1144	0
19	34	887	0
19	35	679	0
19	36	560	1
19	37	434	0
19	38	366	0
19	39	301	0
19	40	238	0
19	41	187	0
19	42	172	0
19	43	137	0
19	44	110	0
19	45	88	0
19	46	75	0
19	47	75	0
19	48	51	0
19	49	60	0
19	50	68	0
19	51	31	0
19	52	28	0
19	53	25	0
19	54	20	0
19	55	15	0
19	56	17	0
19	57	14	0
19	58	15	0
19	59	8	0
19	60	11	0
19	61	6	0
19	62	2	0
19	63	2	0
19	64	1	0
19	65	2	0
20	15	29	0
20	16	199	0
20	17	1241	0
20	18	5813	0
20	19	19579	9
20	20	43956	12
20	21	51357	14
20	22	45401	15
20	23	35253	10
20	24	25130	9
20	25	18248	3
20	26	13380	3
20	27	9828	5
20	28	7609	2
20	29	5709	1
20	30	4459	2
20	31	3437	0
20	32	2661	0
20	33	2121	1
20	34	1701	0
20	35	1305	0
20	36	1086	0
20	37	856	0
20	38	630	1
20	39	595	0
20	40	417	0
20	41	390	0
20	42	311	0
20	43	265	0
20	44	226	0
20	45	190	0
20	46	147	0
20	47	162	0
20	48	111	0
20	49	104	0
20	50	82	0
20	51	69	0
20	52	45	0
20	53	40	0
20	54	35	0
20	55	28	0
20	56	22	0
20	57	22	0
20	58	20	0
20	59	14	0
20	60	12	0
20	61	8	0
20	62	6	0
20	63	4	0
20	64	2	0
20	65	2	0
21	15	7	0
21	16	75	0
21	17	490	0
21	18	2417	1
21	19	8632	2
21	20	24299	14
21	21	49452	8
21	22	55952	16
21	23	49852	14
21	24	39085	14
21	25	28993	6
21	26	21221	3
21	27	15767	5
21	28	12106	1
21	29	9309	1
21	30	7193	2
21	31	5539	0
21	32	4391	1
21	33	3419	1
21	34	2812	2
21	35	2182	1
21	36	1757	0
21	37	1372	0
21	38	1093	0
21	39	871	0
21	40	760	0
21	41	588	0
21	42	502	0
21	43	441	0
21	44	376	0
21	45	298	0
21	46	248	0
21	47	191	0
21	48	154	0
21	49	144	0
21	50	120	0
21	51	102	0
21	52	71	0
21	53	65	0
21	54	48	0
21	55	47	0
21	56	40	0
21	57	40	0
21	58	21	0
21	59	10	0
21	60	16	0
21	61	13	0
21	62	6	0
21	63	8	0
21	64	5	0
21	65	5	0
22	15	16	0
22	16	59	0
22	17	236	0
22	18	1179	0
22	19	4173	1
22	20	11569	6
22	21	28740	6
22	22	57034	16
22	23	63294	28
22	24	55933	15
22	25	43817	8
22	26	32483	7
22	27	24296	5
22	28	18493	3
22	29	14242	2
22	30	11202	2
22	31	8799	1
22	32	6936	2
22	33	5302	1
22	34	4253	2
22	35	3250	1
22	36	2652	0
22	37	2193	1
22	38	1665	0
22	39	1362	0
22	40	1118	0
22	41	927	0
22	42	778	1
22	43	656	1
22	44	510	0
22	45	451	0
22	46	379	0
22	47	295	0
22	48	260	0
22	49	201	0
22	50	176	1
22	51	135	0
22	52	112	0
22	53	87	0
22	54	87	0
22	55	68	0
22	56	70	0
22	57	42	0
22	58	32	0
22	59	34	0
22	60	23	0
22	61	15	0
22	62	15	0
22	63	13	0
22	64	6	0
22	65	8	0
23	15	7	0
23	16	44	0
23	17	177	0
23	18	709	0
23	19	2265	1
23	20	6046	3
23	21	14228	4
23	22	32648	6
23	23	62167	14
23	24	68013	21
23	25	59589	19
23	26	47062	11
23	27	35546	9
23	28	26598	5
23	29	20640	7
23	30	16443	3
23	31	12840	2
23	32	9756	4
23	33	7727	1
23	34	6049	3
23	35	4789	2
23	36	3779	0
23	37	2985	0
23	38	2320	0
23	39	1941	2
23	40	1525	0
23	41	1303	0
23	42	1034	1
23	43	817	1
23	44	724	0
23	45	591	0
23	46	499	0
23	47	384	0
23	48	326	0
23	49	298	0
23	50	249	0
23	51	209	0
23	52	194	0
23	53	149	0
23	54	112	1
23	55	90	0
23	56	71	0
23	57	66	0
23	58	47	0
23	59	38	0
23	60	25	0
23	61	26	0
23	62	15	0
23	63	15	0
23	64	13	0
23	65	12	0
24	15	3	0
24	16	26	0
24	17	103	1
24	18	447	0
24	19	1510	0
24	20	3699	1
24	21	7859	4
24	22	17092	4
24	23	36607	10
24	24	68442	23
24	25	73433	16
24	26	63782	22
24	27	50109	18
24	28	38026	6
24	29	29340	6
24	30	23047	8
24	31	17933	4
24	32	13979	2
24	33	10790	2
24	34	8367	1
24	35	6564	0
24	36	5306	0
24	37	4050	3
24	38	3311	1
24	39	2493	0
24	40	1995	0
24	41	1738	1
24	42	1369	1
24	43	1144	0
24	44	947	1
24	45	779	0
24	46	590	1
24	47	557	0
24	48	431	1
24	49	339	0
24	50	322	0
24	51	248	0
24	52	206	0
24	53	175	1
24	54	126	0
24	55	99	0
24	56	104	0
24	57	86	0
24	58	71	1
24	59	39	0
24	60	35	0
24	61	30	0
24	62	21	0
24	63	12	0
24	64	5	0
24	65	16	0
25	15	4	0
25	16	21	0
25	17	94	0
25	18	343	0
25	19	1002	1
25	20	2391	0
25	21	5033	4
25	22	10011	4
25	23	19433	6
25	24	40185	6
25	25	74425	19
25	26	78312	18
25	27	66405	21
25	28	52974	18
25	29	41209	12
25	30	32004	9
25	31	25086	9
25	32	19328	4
25	33	15240	4
25	34	11765	3
25	35	9244	4
25	36	7017	1
25	37	5663	1
25	38	4473	0
25	39	3372	2
25	40	2787	1
25	41	2238	1
25	42	1844	0
25	43	1499	1
25	44	1304	0
25	45	1026	1
25	46	806	0
25	47	663	0
25	48	564	0
25	49	490	0
25	50	371	0
25	51	297	0
25	52	241	0
25	53	218	0
25	54	172	1
25	55	130	0
25	56	109	0
25	57	83	0
25	58	71	0
25	59	60	0
25	60	61	0
25	61	42	0
25	62	30	0
25	63	28	0
25	64	9	0
25	65	13	0
26	15	8	0
26	16	20	0
26	17	69	0
26	18	269	0
26	19	710	0
26	20	1605	0
26	21	3412	3
26	22	6309	1
26	23	11436	2
26	24	21638	10
26	25	43589	7
26	26	80451	15
26	27	83083	19
26	28	70195	20
26	29	56247	13
26	30	43940	13
26	31	33999	12
26	32	26165	9
26	33	20250	6
26	34	15838	3
26	35	12099	3
26	36	9285	2
26	37	7244	1
26	38	5605	2
26	39	4524	1
26	40	3642	1
26	41	2835	2
26	42	2337	0
26	43	1905	0
26	44	1573	1
26	45	1309	0
26	46	1049	0
26	47	831	0
26	48	715	0
26	49	561	0
26	50	471	1
26	51	378	0
26	52	323	0
26	53	279	0
26	54	206	0
26	55	158	0
26	56	147	0
26	57	110	0
26	58	79	0
26	59	60	0
26	60	62	0
26	61	37	0
26	62	46	0
26	63	20	0
26	64	22	0
26	65	22	0
27	15	4	0
27	16	22	0
27	17	35	0
27	18	164	0
27	19	513	0
27	20	1150	1
27	21	2364	1
27	22	4483	1
27	23	7565	1
27	24	13131	3
27	25	23065	5
27	26	45745	7
27	27	84999	24
27	28	87663	24
27	29	73465	14
27	30	58939	15
27	31	45949	17
27	32	35518	10
27	33	27131	7
27	34	21225	7
27	35	16040	2
27	36	12230	1
27	37	9648	1
27	38	7373	1
27	39	5605	3
27	40	4539	2
27	41	3641	2
27	42	2836	0
27	43	2394	1
27	44	1938	0
27	45	1571	1
27	46	1220	1
27	47	1022	0
27	48	798	0
27	49	668	0
27	50	537	0
27	51	481	0
27	52	386	0
27	53	312	0
27	54	263	0
27	55	203	0
27	56	154	0
27	57	112	0
27	58	114	0
27	59	96	0
27	60	68	0
27	61	51	0
27	62	44	0
27	63	31	0
27	64	27	0
27	65	20	0
28	15	3	0
28	16	10	0
28	17	37	0
28	18	131	0
28	19	373	0
28	20	846	0
28	21	1675	0
28	22	3065	1
28	23	5341	0
28	24	8632	2
28	25	14286	3
28	26	24701	10
28	27	49619	18
28	28	92124	27
28	29	93863	20
28	30	77492	20
28	31	61385	19
28	32	47878	14
28	33	35780	4
28	34	27526	5
28	35	21556	6
28	36	16276	4
28	37	12437	3
28	38	9569	2
28	39	7480	1
28	40	5679	1
28	41	4539	0
28	42	3699	0
28	43	3017	1
28	44	2387	3
28	45	2001	0
28	46	1589	0
28	47	1285	0
28	48	1019	0
28	49	757	0
28	50	669	0
28	51	514	0
28	52	466	0
28	53	353	1
28	54	311	0
28	55	211	0
28	56	172	0
28	57	144	0
28	58	116	0
28	59	97	0
28	60	66	0
28	61	64	0
28	62	45	0
28	63	25	0
28	64	33	0
28	65	16	0
29	15	1	0
29	16	6	0
29	17	16	0
29	18	84	0
29	19	274	0
29	20	602	0
29	21	1232	1
29	22	2142	0
29	23	3837	0
29	24	6024	2
29	25	9624	5
29	26	15505	6
29	27	26681	8
29	28	52646	17
29	29	97393	29
29	30	96905	21
29	31	79547	26
29	32	63000	20
29	33	48252	11
29	34	36928	20
29	35	27967	12
29	36	21246	5
29	37	16082	5
29	38	12099	4
29	39	9495	4
29	40	7338	1
29	41	5756	2
29	42	4481	1
29	43	3660	3
29	44	2904	1
29	45	2418	0
29	46	1942	1
29	47	1523	0
29	48	1188	0
29	49	937	1
29	50	819	0
29	51	708	1
29	52	573	0
29	53	455	0
29	54	340	0
29	55	289	0
29	56	211	0
29	57	153	0
29	58	132	0
29	59	99	1
29	60	96	0
29	61	60	0
29	62	55	0
29	63	35	0
29	64	33	0
29	65	25	0
30	16	7	0
30	17	19	0
30	18	71	0
30	19	194	0
30	20	482	0
30	21	944	2
30	22	1723	2
30	23	2813	1
30	24	4315	2
30	25	6799	1
30	26	10490	4
30	27	16564	6
30	28	28094	8
30	29	54882	13
30	30	100426	23
30	31	97628	36
30	32	78264	18
30	33	61919	14
30	34	46923	16
30	35	36113	10
30	36	27134	8
30	37	20380	10
30	38	15467	6
30	39	11550	4
30	40	9077	1
30	41	6982	1
30	42	5413	2
30	43	4633	1
30	44	3690	2
30	45	2955	0
30	46	2227	1
30	47	1784	1
30	48	1341	0
30	49	1099	0
30	50	887	1
30	51	715	0
30	52	615	0
30	53	477	0
30	54	377	0
30	55	295	0
30	56	220	1
30	57	204	0
30	58	171	0
30	59	135	0
30	60	100	0
30	61	84	0
30	62	65	0
30	63	45	0
30	64	48	0
30	65	33	0
31	16	9	0
31	17	15	0
31	18	51	0
31	19	146	0
31	20	326	0
31	21	720	1
31	22	1319	0
31	23	2098	1
31	24	3323	1
31	25	5090	1
31	26	7690	2
31	27	11648	5
31	28	17846	9
31	29	29523	11
31	30	56807	20
31	31	99488	35
31	32	95144	46
31	33	75586	24
31	34	59152	9
31	35	44863	7
31	36	33573	8
31	37	25468	9
31	38	19052	9
31	39	14790	6
31	40	11407	0
31	41	8654	0
31	42	6780	5
31	43	5471	5
31	44	4424	0
31	45	3368	0
31	46	2582	1
31	47	2047	0
31	48	1625	0
31	49	1307	1
31	50	1104	1
31	51	874	0
31	52	654	1
31	53	563	0
31	54	424	1
31	55	385	0
31	56	302	0
31	57	207	0
31	58	174	0
31	59	153	0
31	60	103	0
31	61	94	0
31	62	81	0
31	63	77	0
31	64	50	0
31	65	35	0
32	15	1	0
32	16	3	0
32	17	14	0
32	18	39	0
32	19	117	0
32	20	293	0
32	21	520	0
32	22	963	0
32	23	1558	0
32	24	2453	0
32	25	3650	1
32	26	5409	4
32	27	8156	1
32	28	12333	4
32	29	18669	9
32	30	29857	8
32	31	54228	20
32	32	92394	31
32	33	87453	28
32	34	69779	28
32	35	53893	20
32	36	41178	13
32	37	30934	14
32	38	23291	6
32	39	17846	8
32	40	13294	7
32	41	10178	2
32	42	8210	1
32	43	6296	5
32	44	5240	2
32	45	4050	0
32	46	3118	1
32	47	2382	1
32	48	1844	1
32	49	1483	0
32	50	1316	0
32	51	1038	1
32	52	813	0
32	53	662	1
32	54	512	1
32	55	402	0
32	56	329	0
32	57	296	0
32	58	186	0
32	59	154	0
32	60	124	0
32	61	101	0
32	62	86	0
32	63	63	0
32	64	57	0
32	65	34	0
33	16	3	0
33	17	10	0
33	18	28	0
33	19	98	0
33	20	197	0
33	21	447	0
33	22	735	0
33	23	1270	2
33	24	1985	1
33	25	2845	0
33	26	4025	3
33	27	5963	2
33	28	8435	4
33	29	12499	7
33	30	18800	11
33	31	29284	13
33	32	51152	21
33	33	83075	49
33	34	78049	34
33	35	61911	26
33	36	47701	31
33	37	36122	14
33	38	27238	12
33	39	20508	12
33	40	16013	9
33	41	12047	3
33	42	9436	2
33	43	7482	5
33	44	5871	0
33	45	4591	3
33	46	3577	1
33	47	2661	2
33	48	2157	0
33	49	1719	1
33	50	1404	0
33	51	1092	1
33	52	892	0
33	53	727	0
33	54	569	1
33	55	440	0
33	56	339	0
33	57	283	0
33	58	222	0
33	59	157	0
33	60	150	0
33	61	104	0
33	62	99	0
33	63	77	0
33	64	58	0
33	65	50	0
34	15	2	0
34	16	8	0
34	17	11	0
34	18	20	0
34	19	55	0
34	20	177	0
34	21	315	1
34	22	591	0
34	23	962	0
34	24	1482	0
34	25	2208	2
34	26	3088	4
34	27	4143	5
34	28	6152	2
34	29	8961	7
34	30	12696	11
34	31	18478	14
34	32	28066	19
34	33	46471	26
34	34	71816	36
34	35	66936	31
34	36	53094	34
34	37	41294	26
34	38	31127	10
34	39	23600	11
34	40	18213	10
34	41	13963	3
34	42	10714	8
34	43	8376	6
34	44	6643	3
34	45	5357	4
34	46	3945	2
34	47	3105	2
34	48	2451	0
34	49	1903	1
34	50	1571	1
34	51	1236	0
34	52	961	0
34	53	795	0
34	54	636	1
34	55	471	0
34	56	390	0
34	57	291	0
34	58	237	0
34	59	195	0
34	60	130	0
34	61	130	0
34	62	92	0
34	63	64	0
34	64	48	0
34	65	48	0
35	16	8	0
35	17	6	0
35	18	31	1
35	19	56	0
35	20	123	0
35	21	258	0
35	22	437	0
35	23	736	0
35	24	1154	0
35	25	1682	0
35	26	2294	2
35	27	3245	4
35	28	4437	6
35	29	6200	5
35	30	8721	6
35	31	12465	6
35	32	17360	9
35	33	25615	19
35	34	40401	29
35	35	59185	40
35	36	54799	49
35	37	43891	28
35	38	33642	20
35	39	26394	15
35	40	20183	16
35	41	15146	6
35	42	12021	12
35	43	9406	10
35	44	7521	4
35	45	5789	5
35	46	4466	1
35	47	3311	1
35	48	2683	0
35	49	1971	2
35	50	1665	3
35	51	1293	1
35	52	1006	1
35	53	853	0
35	54	660	0
35	55	533	1
35	56	414	0
35	57	348	0
35	58	272	0
35	59	211	0
35	60	163	0
35	61	134	0
35	62	95	0
35	63	80	0
35	64	57	0
35	65	60	0
36	16	4	0
36	17	11	0
36	18	19	0
36	19	54	1
36	20	103	0
36	21	183	0
36	22	325	0
36	23	493	1
36	24	752	0
36	25	1222	0
36	26	1641	2
36	27	2282	3
36	28	3280	4
36	29	4348	5
36	30	6120	6
36	31	8146	9
36	32	11290	13
36	33	15319	15
36	34	21498	24
36	35	32313	32
36	36	46503	43
36	37	42045	31
36	38	34135	28
36	39	27006	25
36	40	20793	16
36	41	16256	12
36	42	12571	4
36	43	10128	7
36	44	7916	6
36	45	6166	5
36	46	4737	1
36	47	3467	5
36	48	2749	2
36	49	2131	2
36	50	1779	1
36	51	1373	1
36	52	1099	5
36	53	895	0
36	54	648	1
36	55	561	0
36	56	466	1
36	57	344	0
36	58	270	0
36	59	220	1
36	60	172	0
36	61	120	0
36	62	77	0
36	63	68	0
36	64	58	0
36	65	49	0
37	15	1	0
37	16	3	0
37	17	5	0
37	18	25	0
37	19	39	0
37	20	70	2
37	21	131	1
37	22	260	0
37	23	404	0
37	24	620	0
37	25	873	1
37	26	1263	2
37	27	1695	4
37	28	2304	4
37	29	3004	7
37	30	4180	1
37	31	5409	9
37	32	7212	7
37	33	9473	11
37	34	12867	12
37	35	16868	26
37	36	25066	22
37	37	34804	50
37	38	31547	28
37	39	25682	37
37	40	20327	22
37	41	16127	14
37	42	12628	17
37	43	10217	12
37	44	8127	7
37	45	6327	6
37	46	4824	4
37	47	3697	6
37	48	2843	5
37	49	2309	1
37	50	1770	0
37	51	1413	1
37	52	1081	2
37	53	904	1
37	54	669	0
37	55	561	0
37	56	406	1
37	57	316	2
37	58	260	0
37	59	181	0
37	60	170	0
37	61	111	0
37	62	118	0
37	63	100	0
37	64	68	0
37	65	42	0
38	16	3	0
38	17	6	0
38	18	16	0
38	19	37	0
38	20	60	0
38	21	99	0
38	22	187	1
38	23	282	0
38	24	396	2
38	25	629	1
38	26	818	1
38	27	1216	2
38	28	1636	3
38	29	2111	5
38	30	2780	3
38	31	3658	4
38	32	4768	10
38	33	6111	9
38	34	7937	14
38	35	10278	14
38	36	13169	20
38	37	18679	41
38	38	25252	48
38	39	23277	38
38	40	19085	27
38	41	15396	22
38	42	12216	23
38	43	9775	12
38	44	7940	9
38	45	6210	11
38	46	4763	10
38	47	3669	6
38	48	2810	6
38	49	2253	3
38	50	1711	0
38	51	1360	1
38	52	1035	1
38	53	852	2
38	54	704	0
38	55	524	0
38	56	438	0
38	57	331	0
38	58	254	0
38	59	203	0
38	60	187	0
38	61	137	0
38	62	91	0
38	63	69	0
38	64	57	0
38	65	43	0
39	16	2	0
39	17	2	0
39	18	3	0
39	19	20	0
39	20	37	0
39	21	82	0
39	22	137	1
39	23	185	1
39	24	287	2
39	25	443	1
39	26	592	0
39	27	870	3
39	28	1129	1
39	29	1457	2
39	30	1870	7
39	31	2483	8
39	32	3264	4
39	33	3885	9
39	34	5024	8
39	35	6260	12
39	36	7966	16
39	37	10049	17
39	38	13808	16
39	39	18231	31
39	40	16998	27
39	41	13978	29
39	42	11335	24
39	43	9358	16
39	44	7601	10
39	45	5944	7
39	46	4529	11
39	47	3522	7
39	48	2713	4
39	49	2223	6
39	50	1740	3
39	51	1325	3
39	52	1121	2
39	53	846	5
39	54	649	2
39	55	499	0
39	56	390	0
39	57	343	0
39	58	244	1
39	59	222	0
39	60	160	1
39	61	119	0
39	62	85	1
39	63	87	0
39	64	53	0
39	65	51	0
40	17	1	0
40	18	6	0
40	19	11	0
40	20	25	0
40	21	54	0
40	22	86	0
40	23	151	0
40	24	223	1
40	25	289	1
40	26	442	0
40	27	581	1
40	28	776	3
40	29	962	3
40	30	1298	4
40	31	1584	4
40	32	1898	9
40	33	2483	5
40	34	3064	4
40	35	3634	7
40	36	4445	8
40	37	5651	17
40	38	7066	18
40	39	9551	22
40	40	12470	25
40	41	11817	24
40	42	9787	19
40	43	8277	24
40	44	6700	17
40	45	5435	12
40	46	4145	11
40	47	3254	10
40	48	2538	4
40	49	2034	6
40	50	1559	2
40	51	1266	3
40	52	969	2
40	53	697	2
40	54	599	0
40	55	489	1
40	56	362	1
40	57	276	0
40	58	222	0
40	59	191	0
40	60	127	0
40	61	101	0
40	62	74	0
40	63	59	0
40	64	46	0
40	65	31	0
41	17	2	0
41	18	2	0
41	19	9	0
41	20	18	0
41	21	38	0
41	22	52	0
41	23	107	1
41	24	148	0
41	25	180	0
41	26	230	1
41	27	355	0
41	28	417	2
41	29	580	1
41	30	742	5
41	31	942	4
41	32	1242	3
41	33	1522	5
41	34	1753	7
41	35	2133	6
41	36	2630	14
41	37	3088	8
41	38	3802	10
41	39	4659	20
41	40	6281	20
41	41	8128	21
41	42	7612	25
41	43	6570	20
41	44	5549	26
41	45	4583	12
41	46	3461	10
41	47	2680	4
41	48	2110	3
41	49	1655	7
41	50	1359	4
41	51	1091	5
41	52	898	4
41	53	680	0
41	54	572	1
41	55	419	0
41	56	312	1
41	57	265	1
41	58	181	0
41	59	156	0
41	60	112	0
41	61	111	1
41	62	70	0
41	63	59	0
41	64	60	0
41	65	24	1
42	17	2	0
42	19	2	0
42	20	16	0
42	21	22	0
42	22	44	0
42	23	66	1
42	24	81	3
42	25	122	0
42	26	162	0
42	27	213	0
42	28	276	1
42	29	347	1
42	30	466	2
42	31	575	6
42	32	721	2
42	33	902	3
42	34	1004	5
42	35	1176	6
42	36	1449	13
42	37	1668	14
42	38	2029	12
42	39	2437	14
42	40	3078	10
42	41	3929	14
42	42	5186	17
42	43	4906	15
42	44	4337	15
42	45	3495	16
42	46	2768	10
42	47	2144	5
42	48	1733	4
42	49	1430	4
42	50	1113	4
42	51	886	7
42	52	708	2
42	53	548	2
42	54	442	4
42	55	337	1
42	56	248	0
42	57	205	0
42	58	157	0
42	59	136	0
42	60	100	0
42	61	69	0
42	62	53	0
42	63	42	0
42	64	38	0
42	65	25	0
43	18	1	0
43	20	2	0
43	21	12	0
43	22	15	1
43	23	35	0
43	24	38	0
43	25	63	0
43	26	98	1
43	27	121	1
43	28	177	0
43	29	179	1
43	30	244	0
43	31	306	3
43	32	417	1
43	33	457	1
43	34	538	1
43	35	643	6
43	36	754	0
43	37	887	3
43	38	1097	2
43	39	1232	5
43	40	1529	8
43	41	1829	14
43	42	2424	11
43	43	3253	13
43	44	3007	18
43	45	2620	18
43	46	2136	8
43	47	1664	7
43	48	1346	10
43	49	1066	1
43	50	848	3
43	51	712	3
43	52	537	0
43	53	457	2
43	54	308	0
43	55	298	1
43	56	203	0
43	57	147	0
43	58	124	0
43	59	97	1
43	60	75	0
43	61	63	1
43	62	47	1
43	63	38	0
43	64	39	0
43	65	12	0
44	17	1	0
44	19	4	0
44	20	2	0
44	21	3	0
44	22	8	0
44	23	23	0
44	24	36	0
44	25	48	0
44	26	41	0
44	27	66	3
44	28	71	0
44	29	99	1
44	30	138	0
44	31	155	4
44	32	191	2
44	33	234	1
44	34	275	4
44	35	346	0
44	36	375	4
44	37	461	4
44	38	541	3
44	39	617	4
44	40	722	4
44	41	855	5
44	42	1097	9
44	43	1440	9
44	44	1901	5
44	45	1803	13
44	46	1505	9
44	47	1177	6
44	48	952	4
44	49	750	2
44	50	605	4
44	51	504	2
44	52	401	3
44	53	325	2
44	54	221	3
44	55	192	2
44	56	127	2
44	57	111	0
44	58	77	0
44	59	64	0
44	60	38	0
44	61	39	0
44	62	31	0
44	63	18	0
44	64	23	0
44	65	15	0
45	18	1	0
45	19	1	0
45	20	1	0
45	21	4	0
45	22	9	0
45	23	9	0
45	24	11	0
45	25	18	0
45	26	17	0
45	27	43	1
45	28	50	0
45	29	50	0
45	30	69	1
45	31	86	1
45	32	94	0
45	33	104	1
45	34	130	1
45	35	169	1
45	36	206	3
45	37	210	0
45	38	275	3
45	39	289	2
45	40	373	3
45	41	420	3
45	42	459	1
45	43	608	2
45	44	807	6
45	45	1025	6
45	46	883	4
45	47	751	7
45	48	636	4
45	49	488	3
45	50	403	2
45	51	334	1
45	52	254	2
45	53	227	1
45	54	185	0
45	55	128	2
45	56	104	0
45	57	63	0
45	58	64	0
45	59	62	0
45	60	45	0
45	61	27	0
45	62	17	0
45	63	17	0
45	64	17	1
45	65	6	0
46	17	1	0
46	20	1	0
46	21	1	0
46	22	4	0
46	23	2	0
46	24	4	0
46	25	9	0
46	26	5	0
46	27	14	0
46	28	21	0
46	29	19	1
46	30	24	0
46	31	40	0
46	32	55	0
46	33	52	1
46	34	59	0
46	35	80	1
46	36	88	1
46	37	107	0
46	38	89	0
46	39	112	0
46	40	169	0
46	41	172	1
46	42	236	1
46	43	249	2
46	44	322	1
46	45	397	3
46	46	505	4
46	47	468	2
46	48	386	2
46	49	307	1
46	50	261	2
46	51	225	0
46	52	170	2
46	53	150	0
46	54	90	0
46	55	98	0
46	56	90	0
46	57	57	1
46	58	39	0
46	59	33	0
46	60	27	0
46	61	15	0
46	62	17	0
46	63	17	0
46	64	11	0
46	65	5	0
47	18	1	0
47	20	1	0
47	21	1	0
47	22	1	0
47	23	7	0
47	24	3	0
47	25	2	0
47	26	6	0
47	27	4	0
47	28	5	0
47	29	13	0
47	30	17	1
47	31	18	0
47	32	19	0
47	33	27	0
47	34	32	0
47	35	46	3
47	36	40	0
47	37	59	1
47	38	70	0
47	39	65	0
47	40	81	1
47	41	96	1
47	42	94	0
47	43	144	1
47	44	143	1
47	45	173	0
47	46	219	0
47	47	247	2
47	48	244	4
47	49	183	1
47	50	189	3
47	51	144	2
47	52	129	0
47	53	93	0
47	54	80	1
47	55	37	1
47	56	49	1
47	57	24	0
47	58	25	0
47	59	18	0
47	60	20	0
47	61	11	0
47	62	15	0
47	63	10	0
47	64	6	0
47	65	12	0
48	18	1	0
48	19	2	0
48	20	1	0
48	22	3	0
48	24	1	0
48	25	2	0
48	26	2	0
48	27	2	0
48	28	7	0
48	29	10	0
48	30	4	0
48	31	14	0
48	32	13	0
48	33	13	0
48	34	19	0
48	35	23	0
48	36	32	0
48	37	26	0
48	38	26	0
48	39	42	0
48	40	40	0
48	41	55	0
48	42	61	0
48	43	53	0
48	44	91	0
48	45	101	0
48	46	79	0
48	47	97	0
48	48	127	3
48	49	121	0
48	50	115	0
48	51	74	0
48	52	85	1
48	53	48	0
48	54	43	1
48	55	38	0
48	56	26	1
48	57	29	0
48	58	20	0
48	59	11	0
48	60	11	0
48	61	7	0
48	62	4	0
48	63	12	0
48	64	4	0
48	65	6	0
49	19	1	0
49	20	2	0
49	22	2	0
49	23	2	0
49	26	2	0
49	27	2	0
49	28	1	0
49	29	7	0
49	30	6	0
49	31	4	0
49	32	7	0
49	33	12	0
49	34	10	0
49	35	23	0
49	36	14	0
49	37	15	0
49	38	18	0
49	39	21	0
49	40	36	0
49	41	30	0
49	42	29	0
49	43	32	0
49	44	47	0
49	45	41	0
49	46	61	0
49	47	74	0
49	48	55	0
49	49	93	0
49	50	86	0
49	51	83	0
49	52	46	0
49	53	43	1
49	54	44	0
49	55	27	0
49	56	30	0
49	57	19	0
49	58	18	0
49	59	11	0
49	60	7	0
49	61	8	0
49	62	7	0
49	63	3	0
49	64	2	0
49	65	4	0
END


Data for CD
m_age[]	f_age[]	n[]	r
15	15	1190	0
15	16	2027	1
15	17	2227	0
15	18	1792	0
15	19	831	1
15	20	442	0
15	21	242	0
15	22	110	0
15	23	100	0
15	24	61	0
15	25	47	1
15	26	30	0
15	27	26	0
15	28	14	0
15	29	8	0
15	30	11	0
15	31	6	0
15	32	6	0
15	33	1	0
15	34	3	0
15	36	4	0
15	37	1	0
15	38	1	0
15	40	1	0
15	41	2	0
15	42	1	0
15	46	1	0
15	48	1	0
15	50	1	0
16	15	938	0
16	16	3896	1
16	17	6280	1
16	18	6881	2
16	19	4768	4
16	20	2547	0
16	21	1286	1
16	22	752	1
16	23	485	0
16	24	369	0
16	25	236	0
16	26	150	0
16	27	116	0
16	28	89	0
16	29	65	0
16	30	39	0
16	31	25	0
16	32	21	0
16	33	18	0
16	34	16	0
16	35	9	0
16	36	5	0
16	37	12	0
16	38	10	0
16	39	6	0
16	40	4	0
16	42	3	0
16	43	1	0
16	44	5	0
16	45	1	0
16	46	2	0
16	48	1	0
16	54	1	0
16	55	1	0
17	15	486	0
17	16	2877	1
17	17	9116	2
17	18	13905	6
17	19	13599	3
17	20	9400	5
17	21	5434	2
17	22	3292	0
17	23	2128	1
17	24	1472	0
17	25	1000	0
17	26	673	0
17	27	504	0
17	28	367	0
17	29	259	0
17	30	178	0
17	31	156	0
17	32	123	0
17	33	84	0
17	34	63	0
17	35	52	0
17	36	51	0
17	37	31	0
17	38	34	0
17	39	33	0
17	40	14	0
17	41	20	0
17	42	13	0
17	43	8	0
17	44	8	0
17	45	9	0
17	46	7	0
17	47	7	0
17	48	3	0
17	49	5	0
17	50	2	0
17	51	3	0
17	52	2	0
17	53	3	0
17	54	2	0
17	63	1	0
18	15	172	0
18	16	1501	0
18	17	6805	1
18	18	19635	2
18	19	26412	10
18	20	23386	4
18	21	17300	3
18	22	11278	5
18	23	7570	1
18	24	5091	2
18	25	3645	0
18	26	2609	1
18	27	1932	0
18	28	1495	0
18	29	1094	0
18	30	818	0
18	31	653	0
18	32	472	0
18	33	365	0
18	34	289	0
18	35	258	0
18	36	199	0
18	37	183	0
18	38	139	0
18	39	123	0
18	40	85	0
18	41	65	0
18	42	59	0
18	43	46	0
18	44	42	0
18	45	43	0
18	46	26	0
18	47	24	0
18	48	19	0
18	49	25	0
18	50	13	0
18	51	9	0
18	52	6	0
18	53	4	0
18	54	7	0
18	55	11	0
18	56	5	0
18	57	5	0
18	58	7	0
18	59	5	0
18	60	4	0
18	61	2	0
18	62	2	0
18	63	1	0
18	64	1	0
19	15	53	0
19	16	614	0
19	17	3333	0
19	18	13245	6
19	19	33782	11
19	20	41419	8
19	21	37034	15
19	22	27979	8
19	23	19302	7
19	24	13624	2
19	25	9937	1
19	26	7089	5
19	27	5242	2
19	28	3923	0
19	29	3055	0
19	30	2328	2
19	31	1739	1
19	32	1370	1
19	33	1144	0
19	34	887	0
19	35	679	0
19	36	560	0
19	37	434	1
19	38	366	0
19	39	301	0
19	40	238	0
19	41	187	0
19	42	172	0
19	43	137	0
19	44	110	0
19	45	88	0
19	46	75	0
19	47	75	0
19	48	51	0
19	49	60	0
19	50	68	0
19	51	31	0
19	52	28	0
19	53	25	0
19	54	20	0
19	55	15	0
19	56	17	0
19	57	14	0
19	58	15	0
19	59	8	0
19	60	11	0
19	61	6	0
19	62	2	0
19	63	2	0
19	64	1	0
19	65	2	0
20	15	29	0
20	16	199	0
20	17	1241	0
20	18	5813	1
20	19	19579	7
20	20	43956	16
20	21	51357	18
20	22	45401	17
20	23	35253	9
20	24	25130	8
20	25	18248	8
20	26	13380	1
20	27	9828	2
20	28	7609	2
20	29	5709	2
20	30	4459	0
20	31	3437	2
20	32	2661	2
20	33	2121	1
20	34	1701	0
20	35	1305	1
20	36	1086	0
20	37	856	0
20	38	630	0
20	39	595	0
20	40	417	0
20	41	390	0
20	42	311	0
20	43	265	0
20	44	226	0
20	45	190	0
20	46	147	0
20	47	162	0
20	48	111	0
20	49	104	0
20	50	82	0
20	51	69	0
20	52	45	0
20	53	40	0
20	54	35	0
20	55	28	0
20	56	22	0
20	57	22	0
20	58	20	0
20	59	14	0
20	60	12	0
20	61	8	0
20	62	6	0
20	63	4	0
20	64	2	0
20	65	2	0
21	15	7	0
21	16	75	0
21	17	490	0
21	18	2417	2
21	19	8632	0
21	20	24299	14
21	21	49452	22
21	22	55952	13
21	23	49852	5
21	24	39085	11
21	25	28993	11
21	26	21221	5
21	27	15767	2
21	28	12106	2
21	29	9309	4
21	30	7193	4
21	31	5539	2
21	32	4391	2
21	33	3419	0
21	34	2812	4
21	35	2182	2
21	36	1757	0
21	37	1372	0
21	38	1093	1
21	39	871	1
21	40	760	1
21	41	588	0
21	42	502	0
21	43	441	0
21	44	376	0
21	45	298	0
21	46	248	0
21	47	191	1
21	48	154	0
21	49	144	0
21	50	120	0
21	51	102	0
21	52	71	0
21	53	65	0
21	54	48	0
21	55	47	0
21	56	40	0
21	57	40	0
21	58	21	0
21	59	10	0
21	60	16	0
21	61	13	0
21	62	6	0
21	63	8	0
21	64	5	0
21	65	5	0
22	15	16	0
22	16	59	0
22	17	236	0
22	18	1179	0
22	19	4173	2
22	20	11569	4
22	21	28740	11
22	22	57034	20
22	23	63294	22
22	24	55933	12
22	25	43817	9
22	26	32483	7
22	27	24296	12
22	28	18493	6
22	29	14242	6
22	30	11202	2
22	31	8799	4
22	32	6936	2
22	33	5302	2
22	34	4253	1
22	35	3250	0
22	36	2652	0
22	37	2193	0
22	38	1665	0
22	39	1362	1
22	40	1118	0
22	41	927	0
22	42	778	1
22	43	656	0
22	44	510	0
22	45	451	0
22	46	379	0
22	47	295	0
22	48	260	0
22	49	201	0
22	50	176	0
22	51	135	0
22	52	112	0
22	53	87	0
22	54	87	0
22	55	68	0
22	56	70	0
22	57	42	0
22	58	32	0
22	59	34	0
22	60	23	0
22	61	15	0
22	62	15	0
22	63	13	0
22	64	6	0
22	65	8	0
23	15	7	0
23	16	44	0
23	17	177	0
23	18	709	0
23	19	2265	1
23	20	6046	1
23	21	14228	10
23	22	32648	10
23	23	62167	17
23	24	68013	25
23	25	59589	21
23	26	47062	15
23	27	35546	9
23	28	26598	11
23	29	20640	5
23	30	16443	3
23	31	12840	2
23	32	9756	1
23	33	7727	4
23	34	6049	0
23	35	4789	1
23	36	3779	1
23	37	2985	0
23	38	2320	0
23	39	1941	2
23	40	1525	0
23	41	1303	0
23	42	1034	3
23	43	817	0
23	44	724	0
23	45	591	1
23	46	499	0
23	47	384	0
23	48	326	0
23	49	298	0
23	50	249	0
23	51	209	1
23	52	194	1
23	53	149	0
23	54	112	0
23	55	90	0
23	56	71	0
23	57	66	0
23	58	47	0
23	59	38	0
23	60	25	0
23	61	26	0
23	62	15	0
23	63	15	0
23	64	13	0
23	65	12	0
24	15	3	0
24	16	26	0
24	17	103	0
24	18	447	0
24	19	1510	0
24	20	3699	2
24	21	7859	4
24	22	17092	7
24	23	36607	3
24	24	68442	19
24	25	73433	17
24	26	63782	19
24	27	50109	12
24	28	38026	15
24	29	29340	4
24	30	23047	7
24	31	17933	8
24	32	13979	4
24	33	10790	2
24	34	8367	4
24	35	6564	3
24	36	5306	0
24	37	4050	0
24	38	3311	2
24	39	2493	2
24	40	1995	1
24	41	1738	0
24	42	1369	1
24	43	1144	0
24	44	947	0
24	45	779	1
24	46	590	0
24	47	557	0
24	48	431	0
24	49	339	0
24	50	322	1
24	51	248	0
24	52	206	0
24	53	175	0
24	54	126	0
24	55	99	0
24	56	104	0
24	57	86	0
24	58	71	0
24	59	39	0
24	60	35	0
24	61	30	0
24	62	21	0
24	63	12	0
24	64	5	0
24	65	16	0
25	15	4	0
25	16	21	0
25	17	94	0
25	18	343	1
25	19	1002	0
25	20	2391	0
25	21	5033	1
25	22	10011	6
25	23	19433	9
25	24	40185	19
25	25	74425	25
25	26	78312	28
25	27	66405	18
25	28	52974	13
25	29	41209	11
25	30	32004	13
25	31	25086	6
25	32	19328	4
25	33	15240	4
25	34	11765	0
25	35	9244	3
25	36	7017	1
25	37	5663	3
25	38	4473	0
25	39	3372	1
25	40	2787	0
25	41	2238	1
25	42	1844	0
25	43	1499	0
25	44	1304	0
25	45	1026	1
25	46	806	0
25	47	663	0
25	48	564	0
25	49	490	0
25	50	371	0
25	51	297	0
25	52	241	0
25	53	218	0
25	54	172	0
25	55	130	0
25	56	109	0
25	57	83	0
25	58	71	0
25	59	60	0
25	60	61	0
25	61	42	0
25	62	30	0
25	63	28	0
25	64	9	0
25	65	13	0
26	15	8	0
26	16	20	0
26	17	69	0
26	18	269	0
26	19	710	0
26	20	1605	1
26	21	3412	0
26	22	6309	2
26	23	11436	1
26	24	21638	11
26	25	43589	16
26	26	80451	24
26	27	83083	21
26	28	70195	26
26	29	56247	12
26	30	43940	14
26	31	33999	15
26	32	26165	10
26	33	20250	7
26	34	15838	4
26	35	12099	4
26	36	9285	2
26	37	7244	3
26	38	5605	1
26	39	4524	1
26	40	3642	4
26	41	2835	1
26	42	2337	2
26	43	1905	0
26	44	1573	0
26	45	1309	0
26	46	1049	2
26	47	831	0
26	48	715	0
26	49	561	0
26	50	471	1
26	51	378	0
26	52	323	0
26	53	279	0
26	54	206	0
26	55	158	0
26	56	147	0
26	57	110	0
26	58	79	1
26	59	60	0
26	60	62	0
26	61	37	1
26	62	46	0
26	63	20	0
26	64	22	0
26	65	22	0
27	15	4	0
27	16	22	0
27	17	35	0
27	18	164	0
27	19	513	0
27	20	1150	0
27	21	2364	1
27	22	4483	3
27	23	7565	1
27	24	13131	5
27	25	23065	3
27	26	45745	16
27	27	84999	24
27	28	87663	25
27	29	73465	21
27	30	58939	18
27	31	45949	12
27	32	35518	17
27	33	27131	13
27	34	21225	8
27	35	16040	2
27	36	12230	8
27	37	9648	2
27	38	7373	3
27	39	5605	1
27	40	4539	0
27	41	3641	2
27	42	2836	1
27	43	2394	1
27	44	1938	2
27	45	1571	0
27	46	1220	0
27	47	1022	0
27	48	798	0
27	49	668	0
27	50	537	0
27	51	481	0
27	52	386	0
27	53	312	0
27	54	263	0
27	55	203	0
27	56	154	0
27	57	112	0
27	58	114	0
27	59	96	0
27	60	68	0
27	61	51	0
27	62	44	0
27	63	31	0
27	64	27	0
27	65	20	0
28	15	3	0
28	16	10	0
28	17	37	0
28	18	131	0
28	19	373	0
28	20	846	1
28	21	1675	0
28	22	3065	0
28	23	5341	0
28	24	8632	2
28	25	14286	2
28	26	24701	2
28	27	49619	15
28	28	92124	18
28	29	93863	38
28	30	77492	27
28	31	61385	15
28	32	47878	12
28	33	35780	18
28	34	27526	5
28	35	21556	8
28	36	16276	9
28	37	12437	3
28	38	9569	6
28	39	7480	1
28	40	5679	1
28	41	4539	1
28	42	3699	1
28	43	3017	2
28	44	2387	1
28	45	2001	0
28	46	1589	1
28	47	1285	0
28	48	1019	0
28	49	757	0
28	50	669	0
28	51	514	0
28	52	466	0
28	53	353	0
28	54	311	0
28	55	211	0
28	56	172	0
28	57	144	0
28	58	116	0
28	59	97	0
28	60	66	0
28	61	64	0
28	62	45	0
28	63	25	0
28	64	33	0
28	65	16	0
29	15	1	0
29	16	6	0
29	17	16	0
29	18	84	0
29	19	274	0
29	20	602	1
29	21	1232	1
29	22	2142	0
29	23	3837	1
29	24	6024	2
29	25	9624	4
29	26	15505	10
29	27	26681	5
29	28	52646	15
29	29	97393	27
29	30	96905	37
29	31	79547	27
29	32	63000	21
29	33	48252	17
29	34	36928	10
29	35	27967	9
29	36	21246	8
29	37	16082	2
29	38	12099	6
29	39	9495	2
29	40	7338	2
29	41	5756	1
29	42	4481	1
29	43	3660	4
29	44	2904	1
29	45	2418	1
29	46	1942	1
29	47	1523	0
29	48	1188	2
29	49	937	0
29	50	819	0
29	51	708	0
29	52	573	0
29	53	455	0
29	54	340	0
29	55	289	0
29	56	211	0
29	57	153	0
29	58	132	0
29	59	99	0
29	60	96	0
29	61	60	0
29	62	55	0
29	63	35	0
29	64	33	0
29	65	25	0
30	16	7	0
30	17	19	0
30	18	71	0
30	19	194	0
30	20	482	0
30	21	944	0
30	22	1723	1
30	23	2813	1
30	24	4315	1
30	25	6799	3
30	26	10490	3
30	27	16564	2
30	28	28094	12
30	29	54882	15
30	30	100426	30
30	31	97628	28
30	32	78264	19
30	33	61919	16
30	34	46923	6
30	35	36113	9
30	36	27134	11
30	37	20380	3
30	38	15467	6
30	39	11550	1
30	40	9077	2
30	41	6982	3
30	42	5413	2
30	43	4633	1
30	44	3690	4
30	45	2955	0
30	46	2227	1
30	47	1784	0
30	48	1341	0
30	49	1099	0
30	50	887	0
30	51	715	0
30	52	615	0
30	53	477	0
30	54	377	0
30	55	295	0
30	56	220	0
30	57	204	0
30	58	171	1
30	59	135	0
30	60	100	0
30	61	84	0
30	62	65	0
30	63	45	0
30	64	48	0
30	65	33	0
31	16	9	0
31	17	15	0
31	18	51	0
31	19	146	0
31	20	326	0
31	21	720	0
31	22	1319	0
31	23	2098	0
31	24	3323	2
31	25	5090	4
31	26	7690	2
31	27	11648	7
31	28	17846	6
31	29	29523	8
31	30	56807	16
31	31	99488	36
31	32	95144	25
31	33	75586	28
31	34	59152	16
31	35	44863	12
31	36	33573	6
31	37	25468	6
31	38	19052	8
31	39	14790	3
31	40	11407	3
31	41	8654	3
31	42	6780	1
31	43	5471	1
31	44	4424	2
31	45	3368	2
31	46	2582	0
31	47	2047	0
31	48	1625	0
31	49	1307	0
31	50	1104	0
31	51	874	1
31	52	654	0
31	53	563	0
31	54	424	0
31	55	385	1
31	56	302	0
31	57	207	0
31	58	174	0
31	59	153	0
31	60	103	1
31	61	94	0
31	62	81	0
31	63	77	0
31	64	50	0
31	65	35	0
32	15	1	0
32	16	3	0
32	17	14	0
32	18	39	0
32	19	117	0
32	20	293	0
32	21	520	0
32	22	963	0
32	23	1558	1
32	24	2453	0
32	25	3650	1
32	26	5409	2
32	27	8156	3
32	28	12333	2
32	29	18669	4
32	30	29857	7
32	31	54228	19
32	32	92394	30
32	33	87453	21
32	34	69779	16
32	35	53893	15
32	36	41178	6
32	37	30934	8
32	38	23291	8
32	39	17846	3
32	40	13294	3
32	41	10178	5
32	42	8210	4
32	43	6296	2
32	44	5240	2
32	45	4050	0
32	46	3118	1
32	47	2382	2
32	48	1844	1
32	49	1483	0
32	50	1316	0
32	51	1038	0
32	52	813	1
32	53	662	0
32	54	512	0
32	55	402	0
32	56	329	0
32	57	296	0
32	58	186	0
32	59	154	0
32	60	124	0
32	61	101	0
32	62	86	0
32	63	63	0
32	64	57	0
32	65	34	0
33	16	3	0
33	17	10	0
33	18	28	0
33	19	98	0
33	20	197	0
33	21	447	0
33	22	735	2
33	23	1270	1
33	24	1985	1
33	25	2845	0
33	26	4025	1
33	27	5963	2
33	28	8435	3
33	29	12499	5
33	30	18800	7
33	31	29284	8
33	32	51152	14
33	33	83075	28
33	34	78049	21
33	35	61911	21
33	36	47701	18
33	37	36122	9
33	38	27238	8
33	39	20508	3
33	40	16013	5
33	41	12047	3
33	42	9436	3
33	43	7482	3
33	44	5871	1
33	45	4591	0
33	46	3577	1
33	47	2661	1
33	48	2157	1
33	49	1719	0
33	50	1404	1
33	51	1092	0
33	52	892	0
33	53	727	0
33	54	569	2
33	55	440	0
33	56	339	0
33	57	283	0
33	58	222	0
33	59	157	0
33	60	150	0
33	61	104	0
33	62	99	0
33	63	77	0
33	64	58	0
33	65	50	0
34	15	2	0
34	16	8	0
34	17	11	0
34	18	20	0
34	19	55	0
34	20	177	1
34	21	315	0
34	22	591	0
34	23	962	1
34	24	1482	0
34	25	2208	1
34	26	3088	4
34	27	4143	0
34	28	6152	2
34	29	8961	5
34	30	12696	8
34	31	18478	3
34	32	28066	9
34	33	46471	20
34	34	71816	22
34	35	66936	25
34	36	53094	22
34	37	41294	10
34	38	31127	14
34	39	23600	9
34	40	18213	9
34	41	13963	7
34	42	10714	6
34	43	8376	1
34	44	6643	4
34	45	5357	3
34	46	3945	3
34	47	3105	3
34	48	2451	0
34	49	1903	0
34	50	1571	0
34	51	1236	0
34	52	961	0
34	53	795	0
34	54	636	0
34	55	471	0
34	56	390	0
34	57	291	0
34	58	237	0
34	59	195	0
34	60	130	0
34	61	130	0
34	62	92	0
34	63	64	1
34	64	48	0
34	65	48	0
35	16	8	0
35	17	6	0
35	18	31	0
35	19	56	0
35	20	123	0
35	21	258	0
35	22	437	0
35	23	736	0
35	24	1154	0
35	25	1682	0
35	26	2294	1
35	27	3245	2
35	28	4437	4
35	29	6200	0
35	30	8721	5
35	31	12465	6
35	32	17360	3
35	33	25615	13
35	34	40401	15
35	35	59185	21
35	36	54799	22
35	37	43891	20
35	38	33642	19
35	39	26394	9
35	40	20183	6
35	41	15146	8
35	42	12021	5
35	43	9406	5
35	44	7521	1
35	45	5789	1
35	46	4466	1
35	47	3311	1
35	48	2683	2
35	49	1971	1
35	50	1665	1
35	51	1293	1
35	52	1006	0
35	53	853	0
35	54	660	0
35	55	533	0
35	56	414	0
35	57	348	0
35	58	272	0
35	59	211	0
35	60	163	0
35	61	134	0
35	62	95	0
35	63	80	0
35	64	57	0
35	65	60	0
36	16	4	0
36	17	11	0
36	18	19	0
36	19	54	0
36	20	103	0
36	21	183	0
36	22	325	0
36	23	493	0
36	24	752	0
36	25	1222	0
36	26	1641	3
36	27	2282	2
36	28	3280	0
36	29	4348	4
36	30	6120	4
36	31	8146	3
36	32	11290	6
36	33	15319	7
36	34	21498	2
36	35	32313	18
36	36	46503	19
36	37	42045	20
36	38	34135	21
36	39	27006	14
36	40	20793	11
36	41	16256	12
36	42	12571	9
36	43	10128	6
36	44	7916	3
36	45	6166	1
36	46	4737	1
36	47	3467	1
36	48	2749	1
36	49	2131	0
36	50	1779	1
36	51	1373	1
36	52	1099	0
36	53	895	0
36	54	648	0
36	55	561	0
36	56	466	0
36	57	344	1
36	58	270	0
36	59	220	0
36	60	172	0
36	61	120	0
36	62	77	0
36	63	68	0
36	64	58	0
36	65	49	0
37	15	1	0
37	16	3	0
37	17	5	0
37	18	25	0
37	19	39	0
37	20	70	0
37	21	131	0
37	22	260	0
37	23	404	0
37	24	620	0
37	25	873	1
37	26	1263	2
37	27	1695	0
37	28	2304	1
37	29	3004	2
37	30	4180	2
37	31	5409	1
37	32	7212	0
37	33	9473	6
37	34	12867	7
37	35	16868	9
37	36	25066	13
37	37	34804	17
37	38	31547	24
37	39	25682	14
37	40	20327	17
37	41	16127	8
37	42	12628	9
37	43	10217	1
37	44	8127	4
37	45	6327	3
37	46	4824	2
37	47	3697	2
37	48	2843	0
37	49	2309	2
37	50	1770	0
37	51	1413	0
37	52	1081	0
37	53	904	1
37	54	669	1
37	55	561	0
37	56	406	1
37	57	316	0
37	58	260	0
37	59	181	0
37	60	170	0
37	61	111	0
37	62	118	0
37	63	100	0
37	64	68	0
37	65	42	0
38	16	3	0
38	17	6	0
38	18	16	0
38	19	37	0
38	20	60	0
38	21	99	0
38	22	187	0
38	23	282	2
38	24	396	0
38	25	629	0
38	26	818	0
38	27	1216	1
38	28	1636	1
38	29	2111	1
38	30	2780	1
38	31	3658	3
38	32	4768	4
38	33	6111	3
38	34	7937	5
38	35	10278	8
38	36	13169	7
38	37	18679	12
38	38	25252	19
38	39	23277	25
38	40	19085	11
38	41	15396	13
38	42	12216	6
38	43	9775	3
38	44	7940	5
38	45	6210	1
38	46	4763	4
38	47	3669	0
38	48	2810	1
38	49	2253	2
38	50	1711	1
38	51	1360	2
38	52	1035	0
38	53	852	1
38	54	704	0
38	55	524	0
38	56	438	0
38	57	331	0
38	58	254	0
38	59	203	0
38	60	187	0
38	61	137	0
38	62	91	0
38	63	69	0
38	64	57	0
38	65	43	0
39	16	2	0
39	17	2	0
39	18	3	0
39	19	20	0
39	20	37	0
39	21	82	0
39	22	137	0
39	23	185	0
39	24	287	0
39	25	443	0
39	26	592	1
39	27	870	1
39	28	1129	0
39	29	1457	0
39	30	1870	0
39	31	2483	0
39	32	3264	7
39	33	3885	1
39	34	5024	6
39	35	6260	9
39	36	7966	8
39	37	10049	6
39	38	13808	10
39	39	18231	10
39	40	16998	20
39	41	13978	6
39	42	11335	9
39	43	9358	6
39	44	7601	5
39	45	5944	1
39	46	4529	4
39	47	3522	6
39	48	2713	3
39	49	2223	2
39	50	1740	0
39	51	1325	2
39	52	1121	1
39	53	846	1
39	54	649	2
39	55	499	0
39	56	390	1
39	57	343	1
39	58	244	0
39	59	222	0
39	60	160	0
39	61	119	0
39	62	85	0
39	63	87	0
39	64	53	0
39	65	51	0
40	17	1	0
40	18	6	0
40	19	11	0
40	20	25	0
40	21	54	0
40	22	86	0
40	23	151	0
40	24	223	0
40	25	289	1
40	26	442	0
40	27	581	0
40	28	776	0
40	29	962	2
40	30	1298	2
40	31	1584	1
40	32	1898	0
40	33	2483	1
40	34	3064	1
40	35	3634	1
40	36	4445	4
40	37	5651	5
40	38	7066	6
40	39	9551	10
40	40	12470	10
40	41	11817	12
40	42	9787	11
40	43	8277	4
40	44	6700	5
40	45	5435	1
40	46	4145	6
40	47	3254	4
40	48	2538	2
40	49	2034	1
40	50	1559	2
40	51	1266	2
40	52	969	0
40	53	697	0
40	54	599	0
40	55	489	0
40	56	362	1
40	57	276	0
40	58	222	0
40	59	191	1
40	60	127	0
40	61	101	0
40	62	74	0
40	63	59	0
40	64	46	0
40	65	31	0
41	17	2	0
41	18	2	0
41	19	9	0
41	20	18	0
41	21	38	0
41	22	52	0
41	23	107	0
41	24	148	0
41	25	180	0
41	26	230	2
41	27	355	0
41	28	417	1
41	29	580	0
41	30	742	1
41	31	942	2
41	32	1242	1
41	33	1522	2
41	34	1753	1
41	35	2133	3
41	36	2630	2
41	37	3088	4
41	38	3802	7
41	39	4659	3
41	40	6281	9
41	41	8128	9
41	42	7612	10
41	43	6570	5
41	44	5549	6
41	45	4583	4
41	46	3461	4
41	47	2680	0
41	48	2110	3
41	49	1655	1
41	50	1359	7
41	51	1091	0
41	52	898	1
41	53	680	0
41	54	572	0
41	55	419	0
41	56	312	1
41	57	265	1
41	58	181	0
41	59	156	0
41	60	112	0
41	61	111	0
41	62	70	0
41	63	59	0
41	64	60	0
41	65	24	0
42	17	2	0
42	19	2	0
42	20	16	0
42	21	22	0
42	22	44	0
42	23	66	0
42	24	81	0
42	25	122	0
42	26	162	0
42	27	213	1
42	28	276	0
42	29	347	0
42	30	466	0
42	31	575	1
42	32	721	0
42	33	902	1
42	34	1004	1
42	35	1176	0
42	36	1449	1
42	37	1668	3
42	38	2029	3
42	39	2437	6
42	40	3078	5
42	41	3929	9
42	42	5186	7
42	43	4906	5
42	44	4337	8
42	45	3495	2
42	46	2768	2
42	47	2144	4
42	48	1733	2
42	49	1430	2
42	50	1113	2
42	51	886	1
42	52	708	3
42	53	548	0
42	54	442	0
42	55	337	1
42	56	248	0
42	57	205	0
42	58	157	0
42	59	136	1
42	60	100	0
42	61	69	0
42	62	53	1
42	63	42	0
42	64	38	0
42	65	25	0
43	18	1	0
43	20	2	0
43	21	12	0
43	22	15	0
43	23	35	0
43	24	38	1
43	25	63	0
43	26	98	0
43	27	121	0
43	28	177	0
43	29	179	0
43	30	244	0
43	31	306	0
43	32	417	0
43	33	457	0
43	34	538	0
43	35	643	0
43	36	754	1
43	37	887	1
43	38	1097	3
43	39	1232	5
43	40	1529	3
43	41	1829	3
43	42	2424	6
43	43	3253	2
43	44	3007	6
43	45	2620	8
43	46	2136	1
43	47	1664	2
43	48	1346	2
43	49	1066	2
43	50	848	2
43	51	712	1
43	52	537	3
43	53	457	1
43	54	308	0
43	55	298	1
43	56	203	1
43	57	147	0
43	58	124	0
43	59	97	0
43	60	75	1
43	61	63	0
43	62	47	0
43	63	38	0
43	64	39	0
43	65	12	0
44	17	1	0
44	19	4	0
44	20	2	0
44	21	3	0
44	22	8	0
44	23	23	0
44	24	36	0
44	25	48	0
44	26	41	0
44	27	66	0
44	28	71	1
44	29	99	0
44	30	138	0
44	31	155	0
44	32	191	0
44	33	234	0
44	34	275	0
44	35	346	1
44	36	375	1
44	37	461	2
44	38	541	1
44	39	617	0
44	40	722	3
44	41	855	2
44	42	1097	2
44	43	1440	4
44	44	1901	3
44	45	1803	3
44	46	1505	1
44	47	1177	1
44	48	952	0
44	49	750	2
44	50	605	2
44	51	504	1
44	52	401	1
44	53	325	0
44	54	221	1
44	55	192	0
44	56	127	0
44	57	111	0
44	58	77	0
44	59	64	0
44	60	38	1
44	61	39	0
44	62	31	0
44	63	18	0
44	64	23	0
44	65	15	0
45	18	1	0
45	19	1	0
45	20	1	0
45	21	4	0
45	22	9	0
45	23	9	0
45	24	11	0
45	25	18	1
45	26	17	0
45	27	43	0
45	28	50	0
45	29	50	0
45	30	69	0
45	31	86	0
45	32	94	0
45	33	104	0
45	34	130	0
45	35	169	0
45	36	206	0
45	37	210	1
45	38	275	1
45	39	289	0
45	40	373	2
45	41	420	0
45	42	459	0
45	43	608	0
45	44	807	2
45	45	1025	1
45	46	883	1
45	47	751	2
45	48	636	2
45	49	488	2
45	50	403	1
45	51	334	1
45	52	254	0
45	53	227	0
45	54	185	0
45	55	128	0
45	56	104	0
45	57	63	0
45	58	64	0
45	59	62	0
45	60	45	0
45	61	27	0
45	62	17	0
45	63	17	0
45	64	17	0
45	65	6	0
46	17	1	0
46	20	1	0
46	21	1	0
46	22	4	0
46	23	2	0
46	24	4	0
46	25	9	0
46	26	5	0
46	27	14	0
46	28	21	0
46	29	19	0
46	30	24	0
46	31	40	0
46	32	55	0
46	33	52	0
46	34	59	1
46	35	80	0
46	36	88	0
46	37	107	0
46	38	89	0
46	39	112	0
46	40	169	0
46	41	172	0
46	42	236	1
46	43	249	1
46	44	322	2
46	45	397	1
46	46	505	1
46	47	468	2
46	48	386	3
46	49	307	0
46	50	261	1
46	51	225	0
46	52	170	0
46	53	150	0
46	54	90	0
46	55	98	0
46	56	90	0
46	57	57	0
46	58	39	0
46	59	33	0
46	60	27	0
46	61	15	0
46	62	17	0
46	63	17	0
46	64	11	0
46	65	5	0
47	18	1	0
47	20	1	0
47	21	1	0
47	22	1	0
47	23	7	0
47	24	3	0
47	25	2	0
47	26	6	0
47	27	4	0
47	28	5	0
47	29	13	0
47	30	17	0
47	31	18	0
47	32	19	0
47	33	27	0
47	34	32	0
47	35	46	0
47	36	40	0
47	37	59	0
47	38	70	0
47	39	65	0
47	40	81	0
47	41	96	1
47	42	94	0
47	43	144	0
47	44	143	0
47	45	173	0
47	46	219	0
47	47	247	0
47	48	244	1
47	49	183	0
47	50	189	0
47	51	144	0
47	52	129	0
47	53	93	0
47	54	80	0
47	55	37	0
47	56	49	0
47	57	24	0
47	58	25	0
47	59	18	0
47	60	20	0
47	61	11	0
47	62	15	0
47	63	10	0
47	64	6	0
47	65	12	0
48	18	1	0
48	19	2	0
48	20	1	0
48	22	3	0
48	24	1	0
48	25	2	0
48	26	2	0
48	27	2	0
48	28	7	0
48	29	10	0
48	30	4	0
48	31	14	0
48	32	13	0
48	33	13	0
48	34	19	0
48	35	23	0
48	36	32	0
48	37	26	0
48	38	26	0
48	39	42	0
48	40	40	0
48	41	55	0
48	42	61	0
48	43	53	0
48	44	91	0
48	45	101	0
48	46	79	0
48	47	97	1
48	48	127	0
48	49	121	1
48	50	115	0
48	51	74	1
48	52	85	0
48	53	48	0
48	54	43	0
48	55	38	0
48	56	26	0
48	57	29	0
48	58	20	0
48	59	11	0
48	60	11	0
48	61	7	0
48	62	4	0
48	63	12	0
48	64	4	0
48	65	6	0
49	19	1	0
49	20	2	0
49	22	2	0
49	23	2	0
49	26	2	0
49	27	2	0
49	28	1	0
49	29	7	0
49	30	6	0
49	31	4	0
49	32	7	0
49	33	12	0
49	34	10	0
49	35	23	0
49	36	14	0
49	37	15	0
49	38	18	0
49	39	21	0
49	40	36	0
49	41	30	0
49	42	29	0
49	43	32	0
49	44	47	0
49	45	41	0
49	46	61	0
49	47	74	0
49	48	55	0
49	49	93	0
49	50	86	0
49	51	83	0
49	52	46	0
49	53	43	0
49	54	44	1
49	55	27	0
49	56	30	0
49	57	19	0
49	58	18	0
49	59	11	0
49	60	7	0
49	61	8	0
49	62	7	0
49	63	3	0
49	64	2	1
49	65	4	0
			
data for CD
m_age[]	f_age[]	n[]	r[]			
15	15	1190	0
15	16	2027	1
15	17	2226	0
15	18	1791	0
15	19	831	1
15	20	442	0
15	21	242	0
15	22	110	0
15	23	100	0
15	24	61	0
15	25	46	0
15	26	30	0
15	27	26	0
15	28	14	0
15	29	8	0
15	30	11	0
15	31	6	0
15	32	6	0
15	33	1	0
15	34	3	0
15	36	4	0
15	37	1	0
15	38	1	0
15	40	1	0
15	41	2	0
15	42	1	0
15	46	1	0
15	48	1	0
15	50	1	0
16	15	937	0
16	16	3895	0
16	17	6277	1
16	18	6879	1
16	19	4765	1
16	20	2547	0
16	21	1285	0
16	22	752	0
16	23	485	0
16	24	369	0
16	25	236	0
16	26	150	0
16	27	116	0
16	28	89	0
16	29	65	0
16	30	39	0
16	31	25	0
16	32	21	0
16	33	18	0
16	34	16	0
16	35	9	0
16	36	5	0
16	37	12	0
16	38	10	0
16	39	6	0
16	40	4	0
16	42	3	0
16	43	1	0
16	44	5	0
16	45	1	0
16	46	2	0
16	48	1	0
16	54	1	0
16	55	1	0
17	15	486	0
17	16	2876	0
17	17	9115	0
17	18	13903	2
17	19	13598	3
17	20	9399	2
17	21	5433	1
17	22	3291	0
17	23	2128	1
17	24	1472	0
17	25	1000	0
17	26	673	0
17	27	504	0
17	28	367	0
17	29	259	0
17	30	178	0
17	31	156	0
17	32	123	0
17	33	84	0
17	34	63	0
17	35	52	0
17	36	51	0
17	37	31	0
17	38	34	0
17	39	33	0
17	40	14	0
17	41	20	0
17	42	13	0
17	43	8	0
17	44	8	0
17	45	9	0
17	46	7	0
17	47	7	0
17	48	3	0
17	49	5	0
17	50	2	0
17	51	3	0
17	52	2	0
17	53	3	0
17	54	2	0
17	63	1	0
18	15	172	0
18	16	1501	0
18	17	6805	2
18	18	19631	2
18	19	26411	0
18	20	23384	1
18	21	17296	2
18	22	11277	3
18	23	7569	0
18	24	5090	1
18	25	3643	0
18	26	2609	0
18	27	1931	0
18	28	1494	0
18	29	1094	0
18	30	817	0
18	31	653	0
18	32	472	1
18	33	365	1
18	34	289	0
18	35	258	0
18	36	199	0
18	37	183	0
18	38	139	0
18	39	123	0
18	40	85	0
18	41	65	0
18	42	59	0
18	43	46	0
18	44	42	0
18	45	43	0
18	46	26	0
18	47	24	0
18	48	19	0
18	49	25	0
18	50	13	0
18	51	9	0
18	52	6	0
18	53	4	0
18	54	7	0
18	55	11	0
18	56	5	0
18	57	5	0
18	58	7	0
18	59	5	0
18	60	4	0
18	61	2	0
18	62	2	0
18	63	1	0
18	64	1	0
19	15	53	0
19	16	614	0
19	17	3332	0
19	18	13243	1
19	19	33772	8
19	20	41413	3
19	21	37025	4
19	22	27968	0
19	23	19301	2
19	24	13623	0
19	25	9937	0
19	26	7089	1
19	27	5241	0
19	28	3922	2
19	29	3055	0
19	30	2327	0
19	31	1738	0
19	32	1369	0
19	33	1144	0
19	34	887	0
19	35	679	0
19	36	559	0
19	37	434	0
19	38	366	0
19	39	301	0
19	40	238	0
19	41	187	0
19	42	172	0
19	43	137	0
19	44	110	0
19	45	88	0
19	46	75	0
19	47	75	0
19	48	51	0
19	49	60	0
19	50	68	0
19	51	31	0
19	52	28	0
19	53	25	0
19	54	20	0
19	55	15	0
19	56	17	0
19	57	14	0
19	58	15	0
19	59	8	0
19	60	11	0
19	61	6	0
19	62	2	0
19	63	2	0
19	64	1	0
19	65	2	0
20	15	29	0
20	16	199	0
20	17	1241	0
20	18	5813	0
20	19	19575	5
20	20	43948	4
20	21	51349	6
20	22	45390	4
20	23	35245	2
20	24	25125	4
20	25	18245	0
20	26	13377	0
20	27	9825	2
20	28	7609	2
20	29	5708	0
20	30	4458	1
20	31	3437	0
20	32	2661	0
20	33	2121	1
20	34	1701	0
20	35	1305	0
20	36	1086	0
20	37	856	0
20	38	630	1
20	39	595	0
20	40	417	0
20	41	390	0
20	42	311	0
20	43	265	0
20	44	226	0
20	45	190	0
20	46	147	0
20	47	162	0
20	48	111	0
20	49	104	0
20	50	82	0
20	51	69	0
20	52	45	0
20	53	40	0
20	54	35	0
20	55	28	0
20	56	22	0
20	57	22	0
20	58	20	0
20	59	14	0
20	60	12	0
20	61	8	0
20	62	6	0
20	63	4	0
20	64	2	0
20	65	2	0
21	15	7	0
21	16	75	0
21	17	490	0
21	18	2417	1
21	19	8631	1
21	20	24290	5
21	21	49445	1
21	22	55941	5
21	23	49842	4
21	24	39077	6
21	25	28991	4
21	26	21218	0
21	27	15763	1
21	28	12105	0
21	29	9308	0
21	30	7191	0
21	31	5539	0
21	32	4390	0
21	33	3418	0
21	34	2810	0
21	35	2181	0
21	36	1757	0
21	37	1372	0
21	38	1093	0
21	39	871	0
21	40	760	0
21	41	588	0
21	42	502	0
21	43	441	0
21	44	376	0
21	45	298	0
21	46	248	0
21	47	191	0
21	48	154	0
21	49	144	0
21	50	120	0
21	51	102	0
21	52	71	0
21	53	65	0
21	54	48	0
21	55	47	0
21	56	40	0
21	57	40	0
21	58	21	0
21	59	10	0
21	60	16	0
21	61	13	0
21	62	6	0
21	63	8	0
21	64	5	0
21	65	5	0
22	15	16	0
22	16	59	0
22	17	236	0
22	18	1179	0
22	19	4172	0
22	20	11565	2
22	21	28735	1
22	22	57022	4
22	23	63280	14
22	24	55925	7
22	25	43810	1
22	26	32478	2
22	27	24295	4
22	28	18490	0
22	29	14241	1
22	30	11202	2
22	31	8798	0
22	32	6935	1
22	33	5301	0
22	34	4251	0
22	35	3249	0
22	36	2652	0
22	37	2192	0
22	38	1665	0
22	39	1362	0
22	40	1118	0
22	41	927	0
22	42	777	0
22	43	656	1
22	44	510	0
22	45	451	0
22	46	379	0
22	47	295	0
22	48	260	0
22	49	201	0
22	50	176	1
22	51	135	0
22	52	112	0
22	53	87	0
22	54	87	0
22	55	68	0
22	56	70	0
22	57	42	0
22	58	32	0
22	59	34	0
22	60	23	0
22	61	15	0
22	62	15	0
22	63	13	0
22	64	6	0
22	65	8	0
23	15	7	0
23	16	44	0
23	17	177	0
23	18	709	0
23	19	2264	0
23	20	6043	0
23	21	14226	2
23	22	32645	3
23	23	62159	6
23	24	68002	10
23	25	59579	9
23	26	47055	4
23	27	35539	2
23	28	26595	2
23	29	20634	1
23	30	16441	1
23	31	12839	1
23	32	9752	0
23	33	7726	0
23	34	6047	1
23	35	4787	0
23	36	3779	0
23	37	2985	0
23	38	2320	0
23	39	1940	1
23	40	1525	0
23	41	1303	0
23	42	1033	0
23	43	816	0
23	44	724	0
23	45	591	0
23	46	499	0
23	47	384	0
23	48	326	0
23	49	298	0
23	50	249	0
23	51	209	0
23	52	194	0
23	53	149	0
23	54	111	0
23	55	90	0
23	56	71	0
23	57	66	0
23	58	47	0
23	59	38	0
23	60	25	0
23	61	26	0
23	62	15	0
23	63	15	0
23	64	13	0
23	65	12	0
24	15	3	0
24	16	26	0
24	17	102	0
24	18	447	0
24	19	1510	0
24	20	3699	1
24	21	7856	1
24	22	17091	3
24	23	36599	2
24	24	68428	9
24	25	73423	6
24	26	63768	8
24	27	50094	3
24	28	38023	3
24	29	29336	2
24	30	23042	3
24	31	17929	0
24	32	13977	0
24	33	10789	1
24	34	8367	1
24	35	6564	0
24	36	5306	0
24	37	4049	2
24	38	3310	0
24	39	2493	0
24	40	1995	0
24	41	1737	0
24	42	1368	0
24	43	1144	0
24	44	946	0
24	45	779	0
24	46	589	0
24	47	557	0
24	48	430	0
24	49	339	0
24	50	322	0
24	51	248	0
24	52	206	0
24	53	174	0
24	54	126	0
24	55	99	0
24	56	104	0
24	57	86	0
24	58	70	0
24	59	39	0
24	60	35	0
24	61	30	0
24	62	21	0
24	63	12	0
24	64	5	0
24	65	16	0
25	15	4	0
25	16	21	0
25	17	94	0
25	18	343	0
25	19	1001	0
25	20	2391	0
25	21	5030	1
25	22	10008	1
25	23	19429	2
25	24	40182	3
25	25	74411	5
25	26	78300	6
25	27	66393	9
25	28	52964	8
25	29	41201	4
25	30	31998	3
25	31	25080	3
25	32	19326	2
25	33	15237	1
25	34	11763	1
25	35	9241	1
25	36	7016	0
25	37	5662	0
25	38	4473	0
25	39	3370	0
25	40	2786	0
25	41	2237	0
25	42	1844	0
25	43	1499	1
25	44	1304	0
25	45	1026	1
25	46	806	0
25	47	663	0
25	48	564	0
25	49	490	0
25	50	371	0
25	51	297	0
25	52	241	0
25	53	218	0
25	54	171	0
25	55	130	0
25	56	109	0
25	57	83	0
25	58	71	0
25	59	60	0
25	60	61	0
25	61	42	0
25	62	30	0
25	63	28	0
25	64	9	0
25	65	13	0
26	15	8	0
26	16	20	0
26	17	69	0
26	18	269	0
26	19	710	0
26	20	1605	0
26	21	3411	2
26	22	6308	0
26	23	11435	1
26	24	21634	6
26	25	43585	3
26	26	80440	4
26	27	83073	9
26	28	70184	9
26	29	56240	6
26	30	43931	4
26	31	33992	5
26	32	26162	6
26	33	20247	3
26	34	15836	1
26	35	12097	1
26	36	9284	1
26	37	7243	0
26	38	5604	1
26	39	4524	1
26	40	3641	0
26	41	2833	0
26	42	2337	0
26	43	1905	0
26	44	1572	0
26	45	1309	0
26	46	1049	0
26	47	831	0
26	48	715	0
26	49	561	0
26	50	470	0
26	51	378	0
26	52	323	0
26	53	279	0
26	54	206	0
26	55	158	0
26	56	147	0
26	57	110	0
26	58	79	0
26	59	60	0
26	60	62	0
26	61	37	0
26	62	46	0
26	63	20	0
26	64	22	0
26	65	22	0
27	15	4	0
27	16	22	0
27	17	35	0
27	18	164	0
27	19	513	0
27	20	1150	1
27	21	2363	0
27	22	4483	1
27	23	7564	0
27	24	13129	1
27	25	23061	1
27	26	45740	2
27	27	84983	8
27	28	87648	9
27	29	73457	6
27	30	58927	3
27	31	45938	6
27	32	35511	3
27	33	27127	3
27	34	21220	2
27	35	16038	0
27	36	12229	0
27	37	9648	1
27	38	7373	1
27	39	5605	3
27	40	4539	2
27	41	3640	1
27	42	2836	0
27	43	2393	0
27	44	1938	0
27	45	1571	1
27	46	1219	0
27	47	1022	0
27	48	798	0
27	49	668	0
27	50	537	0
27	51	481	0
27	52	386	0
27	53	312	0
27	54	263	0
27	55	203	0
27	56	154	0
27	57	112	0
27	58	114	0
27	59	96	0
27	60	68	0
27	61	51	0
27	62	44	0
27	63	31	0
27	64	27	0
27	65	20	0
28	15	3	0
28	16	10	0
28	17	37	0
28	18	131	0
28	19	373	0
28	20	846	0
28	21	1675	0
28	22	3064	0
28	23	5341	0
28	24	8631	1
28	25	14284	1
28	26	24692	1
28	27	49606	5
28	28	92110	13
28	29	93852	9
28	30	77480	8
28	31	61376	10
28	32	47868	4
28	33	35777	1
28	34	27523	2
28	35	21552	2
28	36	16274	2
28	37	12436	2
28	38	9568	1
28	39	7480	1
28	40	5678	0
28	41	4539	0
28	42	3699	0
28	43	3016	0
28	44	2385	1
28	45	2001	0
28	46	1589	0
28	47	1285	0
28	48	1019	0
28	49	757	0
28	50	669	0
28	51	514	0
28	52	466	0
28	53	352	0
28	54	311	0
28	55	211	0
28	56	172	0
28	57	144	0
28	58	116	0
28	59	97	0
28	60	66	0
28	61	64	0
28	62	45	0
28	63	25	0
28	64	33	0
28	65	16	0
29	15	1	0
29	16	6	0
29	17	16	0
29	18	84	0
29	19	274	0
29	20	602	0
29	21	1231	0
29	22	2142	0
29	23	3837	0
29	24	6024	2
29	25	9621	2
29	26	15501	2
29	27	26676	3
29	28	52634	5
29	29	97374	10
29	30	96893	9
29	31	79532	11
29	32	62993	13
29	33	48245	4
29	34	36911	3
29	35	27958	3
29	36	21242	1
29	37	16080	3
29	38	12098	3
29	39	9492	1
29	40	7337	0
29	41	5755	1
29	42	4481	1
29	43	3657	0
29	44	2904	1
29	45	2418	0
29	46	1942	1
29	47	1523	0
29	48	1188	0
29	49	936	0
29	50	819	0
29	51	707	0
29	52	573	0
29	53	455	0
29	54	340	0
29	55	289	0
29	56	211	0
29	57	153	0
29	58	132	0
29	59	98	0
29	60	96	0
29	61	60	0
29	62	55	0
29	63	35	0
29	64	33	0
29	65	25	0
30	16	7	0
30	17	19	0
30	18	71	0
30	19	194	0
30	20	482	0
30	21	943	1
30	22	1721	0
30	23	2812	0
30	24	4315	2
30	25	6799	1
30	26	10488	2
30	27	16562	4
30	28	28091	5
30	29	54871	2
30	30	100411	8
30	31	97605	13
30	32	78255	9
30	33	61913	8
30	34	46915	8
30	35	36107	4
30	36	27128	2
30	37	20375	5
30	38	15462	1
30	39	11548	2
30	40	9077	1
30	41	6981	0
30	42	5411	0
30	43	4632	0
30	44	3690	2
30	45	2955	0
30	46	2227	1
30	47	1784	1
30	48	1341	0
30	49	1099	0
30	50	886	0
30	51	715	0
30	52	615	0
30	53	477	0
30	54	377	0
30	55	295	0
30	56	220	1
30	57	204	0
30	58	171	0
30	59	135	0
30	60	100	0
30	61	84	0
30	62	65	0
30	63	45	0
30	64	48	0
30	65	33	0
31	16	9	0
31	17	15	0
31	18	51	0
31	19	146	0
31	20	326	0
31	21	719	0
31	22	1319	0
31	23	2097	0
31	24	3323	1
31	25	5089	0
31	26	7689	1
31	27	11647	4
31	28	17840	3
31	29	29515	3
31	30	56795	8
31	31	99467	14
31	32	95111	13
31	33	75573	11
31	34	59145	2
31	35	44858	2
31	36	33568	3
31	37	25463	4
31	38	19044	1
31	39	14785	1
31	40	11407	0
31	41	8654	0
31	42	6776	1
31	43	5467	1
31	44	4424	0
31	45	3368	0
31	46	2581	0
31	47	2047	0
31	48	1625	0
31	49	1306	0
31	50	1104	1
31	51	874	0
31	52	654	1
31	53	563	0
31	54	423	0
31	55	385	0
31	56	302	0
31	57	207	0
31	58	174	0
31	59	153	0
31	60	103	0
31	61	94	0
31	62	81	0
31	63	77	0
31	64	50	0
31	65	35	0
32	15	1	0
32	16	3	0
32	17	14	0
32	18	39	0
32	19	117	0
32	20	293	0
32	21	520	0
32	22	963	0
32	23	1558	0
32	24	2453	0
32	25	3650	1
32	26	5407	2
32	27	8156	1
32	28	12329	0
32	29	18663	3
32	30	29853	4
32	31	54215	7
32	32	92377	14
32	33	87440	15
32	34	69767	16
32	35	53879	6
32	36	41171	6
32	37	30925	5
32	38	23289	4
32	39	17841	3
32	40	13289	2
32	41	10177	1
32	42	8209	0
32	43	6293	2
32	44	5238	0
32	45	4050	0
32	46	3117	0
32	47	2381	0
32	48	1844	1
32	49	1483	0
32	50	1316	0
32	51	1037	0
32	52	813	0
32	53	662	1
32	54	511	0
32	55	402	0
32	56	329	0
32	57	296	0
32	58	186	0
32	59	154	0
32	60	124	0
32	61	101	0
32	62	86	0
32	63	63	0
32	64	57	0
32	65	34	0
33	16	3	0
33	17	10	0
33	18	28	0
33	19	98	0
33	20	197	0
33	21	447	0
33	22	735	0
33	23	1269	1
33	24	1984	0
33	25	2845	0
33	26	4024	2
33	27	5963	2
33	28	8431	0
33	29	12494	2
33	30	18794	5
33	31	29276	5
33	32	51142	11
33	33	83049	23
33	34	78027	12
33	35	61893	8
33	36	47683	13
33	37	36115	7
33	38	27229	3
33	39	20500	4
33	40	16009	5
33	41	12045	1
33	42	9435	1
33	43	7479	2
33	44	5871	0
33	45	4590	2
33	46	3576	0
33	47	2659	0
33	48	2157	0
33	49	1718	0
33	50	1404	0
33	51	1092	1
33	52	892	0
33	53	727	0
33	54	568	0
33	55	440	0
33	56	339	0
33	57	283	0
33	58	222	0
33	59	157	0
33	60	150	0
33	61	104	0
33	62	99	0
33	63	77	0
33	64	58	0
33	65	50	0
34	15	2	0
34	16	8	0
34	17	11	0
34	18	20	0
34	19	55	0
34	20	177	0
34	21	314	0
34	22	591	0
34	23	962	0
34	24	1482	0
34	25	2206	0
34	26	3087	3
34	27	4138	0
34	28	6151	1
34	29	8960	6
34	30	12692	7
34	31	18468	4
34	32	28054	7
34	33	46457	12
34	34	71795	15
34	35	66917	12
34	36	53073	13
34	37	41280	12
34	38	31122	5
34	39	23594	5
34	40	18208	5
34	41	13961	1
34	42	10709	3
34	43	8375	5
34	44	6641	1
34	45	5354	1
34	46	3944	1
34	47	3104	1
34	48	2451	0
34	49	1902	0
34	50	1570	0
34	51	1236	0
34	52	961	0
34	53	795	0
34	54	635	0
34	55	471	0
34	56	390	0
34	57	291	0
34	58	237	0
34	59	195	0
34	60	130	0
34	61	130	0
34	62	92	0
34	63	64	0
34	64	48	0
34	65	48	0
35	16	8	0
35	17	6	0
35	18	30	0
35	19	56	0
35	20	123	0
35	21	258	0
35	22	437	0
35	23	736	0
35	24	1154	0
35	25	1682	0
35	26	2294	2
35	27	3243	2
35	28	4433	2
35	29	6197	2
35	30	8717	2
35	31	12461	2
35	32	17354	3
35	33	25605	9
35	34	40382	10
35	35	59166	21
35	36	54772	22
35	37	43873	10
35	38	33634	12
35	39	26383	4
35	40	20174	7
35	41	15142	2
35	42	12017	8
35	43	9399	3
35	44	7518	1
35	45	5786	2
35	46	4466	1
35	47	3310	0
35	48	2683	0
35	49	1971	2
35	50	1664	2
35	51	1293	1
35	52	1005	0
35	53	853	0
35	54	660	0
35	55	532	0
35	56	414	0
35	57	348	0
35	58	272	0
35	59	211	0
35	60	163	0
35	61	134	0
35	62	95	0
35	63	80	0
35	64	57	0
35	65	60	0
36	16	4	0
36	17	11	0
36	18	19	0
36	19	53	0
36	20	103	0
36	21	183	0
36	22	325	0
36	23	493	1
36	24	752	0
36	25	1222	0
36	26	1639	0
36	27	2280	1
36	28	3278	2
36	29	4346	3
36	30	6118	4
36	31	8141	4
36	32	11283	6
36	33	15313	9
36	34	21485	11
36	35	32294	13
36	36	46476	16
36	37	42027	13
36	38	34115	8
36	39	26996	15
36	40	20781	4
36	41	16248	4
36	42	12569	2
36	43	10125	4
36	44	7912	2
36	45	6165	4
36	46	4737	1
36	47	3464	2
36	48	2747	0
36	49	2130	1
36	50	1779	1
36	51	1372	0
36	52	1097	3
36	53	895	0
36	54	648	1
36	55	561	0
36	56	465	0
36	57	344	0
36	58	270	0
36	59	220	1
36	60	172	0
36	61	120	0
36	62	77	0
36	63	68	0
36	64	58	0
36	65	49	0
37	15	1	0
37	16	3	0
37	17	5	0
37	18	25	0
37	19	39	0
37	20	69	1
37	21	131	1
37	22	260	0
37	23	404	0
37	24	620	0
37	25	873	1
37	26	1263	2
37	27	1691	0
37	28	2302	2
37	29	3002	5
37	30	4180	1
37	31	5408	8
37	32	7207	2
37	33	9469	7
37	34	12864	9
37	35	16854	12
37	36	25055	11
37	37	34771	17
37	38	31534	15
37	39	25663	18
37	40	20320	15
37	41	16119	6
37	42	12615	4
37	43	10210	5
37	44	8123	3
37	45	6321	0
37	46	4821	1
37	47	3696	5
37	48	2839	1
37	49	2309	1
37	50	1770	0
37	51	1412	0
37	52	1079	0
37	53	903	0
37	54	669	0
37	55	561	0
37	56	405	0
37	57	315	1
37	58	260	0
37	59	181	0
37	60	170	0
37	61	111	0
37	62	118	0
37	63	100	0
37	64	68	0
37	65	42	0
38	16	3	0
38	17	6	0
38	18	16	0
38	19	37	0
38	20	60	0
38	21	99	0
38	22	187	1
38	23	282	0
38	24	394	0
38	25	628	0
38	26	817	0
38	27	1215	1
38	28	1635	2
38	29	2108	2
38	30	2779	2
38	31	3656	2
38	32	4764	6
38	33	6106	4
38	34	7929	6
38	35	10271	7
38	36	13160	11
38	37	18661	23
38	38	25229	25
38	39	23254	15
38	40	19070	12
38	41	15382	8
38	42	12205	12
38	43	9769	6
38	44	7934	3
38	45	6205	6
38	46	4755	2
38	47	3666	3
38	48	2807	3
38	49	2252	2
38	50	1711	0
38	51	1360	1
38	52	1034	0
38	53	851	1
38	54	704	0
38	55	524	0
38	56	438	0
38	57	331	0
38	58	254	0
38	59	203	0
38	60	187	0
38	61	137	0
38	62	91	0
38	63	69	0
38	64	57	0
38	65	43	0
39	16	2	0
39	17	2	0
39	18	3	0
39	19	20	0
39	20	37	0
39	21	82	0
39	22	137	1
39	23	185	1
39	24	286	1
39	25	443	1
39	26	592	0
39	27	868	1
39	28	1129	1
39	29	1456	1
39	30	1866	3
39	31	2477	2
39	32	3261	1
39	33	3877	1
39	34	5021	5
39	35	6254	6
39	36	7956	6
39	37	10041	9
39	38	13797	5
39	39	18215	15
39	40	16981	10
39	41	13958	9
39	42	11320	9
39	43	9348	6
39	44	7596	5
39	45	5942	5
39	46	4523	5
39	47	3519	4
39	48	2711	2
39	49	2218	1
39	50	1738	1
39	51	1323	1
39	52	1120	1
39	53	844	3
39	54	648	1
39	55	499	0
39	56	390	0
39	57	343	0
39	58	244	1
39	59	222	0
39	60	160	1
39	61	119	0
39	62	84	0
39	63	87	0
39	64	53	0
39	65	51	0
40	17	1	0
40	18	6	0
40	19	11	0
40	20	25	0
40	21	54	0
40	22	86	0
40	23	151	0
40	24	223	1
40	25	289	1
40	26	442	0
40	27	580	0
40	28	775	2
40	29	960	1
40	30	1296	2
40	31	1582	2
40	32	1891	2
40	33	2480	2
40	34	3062	2
40	35	3631	4
40	36	4443	6
40	37	5647	13
40	38	7056	8
40	39	9541	12
40	40	12453	8
40	41	11804	11
40	42	9772	4
40	43	8265	12
40	44	6693	10
40	45	5429	6
40	46	4138	4
40	47	3249	5
40	48	2535	1
40	49	2030	2
40	50	1558	1
40	51	1265	2
40	52	967	0
40	53	696	1
40	54	599	0
40	55	488	0
40	56	361	0
40	57	276	0
40	58	222	0
40	59	191	0
40	60	127	0
40	61	101	0
40	62	74	0
40	63	59	0
40	64	46	0
40	65	31	0
41	17	2	0
41	18	2	0
41	19	9	0
41	20	18	0
41	21	38	0
41	22	52	0
41	23	106	0
41	24	148	0
41	25	180	0
41	26	229	0
41	27	355	0
41	28	416	1
41	29	579	0
41	30	738	1
41	31	939	1
41	32	1240	1
41	33	1521	4
41	34	1753	7
41	35	2129	2
41	36	2622	6
41	37	3082	2
41	38	3798	6
41	39	4652	13
41	40	6273	12
41	41	8118	11
41	42	7597	10
41	43	6558	8
41	44	5530	7
41	45	4576	5
41	46	3458	7
41	47	2676	0
41	48	2108	1
41	49	1651	3
41	50	1357	2
41	51	1086	0
41	52	895	1
41	53	680	0
41	54	572	1
41	55	419	0
41	56	312	1
41	57	264	0
41	58	181	0
41	59	156	0
41	60	112	0
41	61	110	0
41	62	70	0
41	63	59	0
41	64	60	0
41	65	24	1
42	17	2	0
42	19	2	0
42	20	16	0
42	21	22	0
42	22	44	0
42	23	66	1
42	24	80	2
42	25	122	0
42	26	162	0
42	27	213	0
42	28	275	0
42	29	346	0
42	30	465	1
42	31	570	1
42	32	719	0
42	33	900	1
42	34	1001	2
42	35	1172	2
42	36	1442	6
42	37	1659	5
42	38	2023	6
42	39	2432	9
42	40	3073	5
42	41	3922	7
42	42	5178	9
42	43	4901	10
42	44	4327	5
42	45	3487	8
42	46	2765	7
42	47	2142	3
42	48	1732	3
42	49	1427	1
42	50	1111	2
42	51	882	3
42	52	706	0
42	53	547	1
42	54	440	2
42	55	336	0
42	56	248	0
42	57	205	0
42	58	157	0
42	59	136	0
42	60	100	0
42	61	69	0
42	62	53	0
42	63	42	0
42	64	38	0
42	65	25	0
43	18	1	0
43	20	2	0
43	21	12	0
43	22	15	1
43	23	35	0
43	24	38	0
43	25	63	0
43	26	97	0
43	27	120	0
43	28	177	0
43	29	179	1
43	30	244	0
43	31	305	2
43	32	416	0
43	33	456	0
43	34	537	0
43	35	640	3
43	36	754	0
43	37	887	3
43	38	1096	1
43	39	1231	4
43	40	1524	3
43	41	1816	1
43	42	2417	4
43	43	3245	5
43	44	2997	8
43	45	2610	8
43	46	2132	4
43	47	1660	3
43	48	1340	4
43	49	1065	0
43	50	846	1
43	51	710	1
43	52	537	0
43	53	456	1
43	54	308	0
43	55	298	1
43	56	203	0
43	57	147	0
43	58	124	0
43	59	96	0
43	60	75	0
43	61	63	1
43	62	46	0
43	63	38	0
43	64	39	0
43	65	12	0
44	17	1	0
44	19	4	0
44	20	2	0
44	21	3	0
44	22	8	0
44	23	23	0
44	24	36	0
44	25	48	0
44	26	41	0
44	27	64	1
44	28	71	0
44	29	98	0
44	30	138	0
44	31	154	3
44	32	190	1
44	33	233	0
44	34	274	3
44	35	346	0
44	36	372	1
44	37	459	2
44	38	538	0
44	39	616	3
44	40	720	2
44	41	852	2
44	42	1089	1
44	43	1436	5
44	44	1898	2
44	45	1798	8
44	46	1502	6
44	47	1174	3
44	48	949	1
44	49	750	2
44	50	604	3
44	51	503	1
44	52	400	2
44	53	324	1
44	54	218	0
44	55	191	1
44	56	126	1
44	57	111	0
44	58	77	0
44	59	64	0
44	60	38	0
44	61	39	0
44	62	31	0
44	63	18	0
44	64	23	0
44	65	15	0
45	18	1	0
45	19	1	0
45	20	1	0
45	21	4	0
45	22	9	0
45	23	9	0
45	24	11	0
45	25	18	0
45	26	17	0
45	27	43	1
45	28	50	0
45	29	50	0
45	30	69	1
45	31	86	1
45	32	94	0
45	33	103	0
45	34	130	1
45	35	169	1
45	36	204	1
45	37	210	0
45	38	274	2
45	39	289	2
45	40	372	2
45	41	418	1
45	42	458	0
45	43	608	2
45	44	804	3
45	45	1022	3
45	46	883	4
45	47	747	3
45	48	633	1
45	49	487	2
45	50	402	1
45	51	334	1
45	52	253	1
45	53	226	0
45	54	185	0
45	55	128	2
45	56	104	0
45	57	63	0
45	58	64	0
45	59	62	0
45	60	45	0
45	61	27	0
45	62	17	0
45	63	17	0
45	64	17	1
45	65	6	0
46	17	1	0
46	20	1	0
46	21	1	0
46	22	4	0
46	23	2	0
46	24	4	0
46	25	9	0
46	26	5	0
46	27	14	0
46	28	21	0
46	29	19	1
46	30	24	0
46	31	40	0
46	32	55	0
46	33	52	1
46	34	59	0
46	35	80	1
46	36	87	0
46	37	107	0
46	38	89	0
46	39	112	0
46	40	169	0
46	41	172	1
46	42	235	0
46	43	249	2
46	44	322	1
46	45	394	0
46	46	505	4
46	47	467	1
46	48	386	2
46	49	306	0
46	50	260	1
46	51	225	0
46	52	170	2
46	53	150	0
46	54	90	0
46	55	98	0
46	56	90	0
46	57	57	1
46	58	39	0
46	59	33	0
46	60	27	0
46	61	15	0
46	62	17	0
46	63	17	0
46	64	11	0
46	65	5	0
47	18	1	0
47	20	1	0
47	21	1	0
47	22	1	0
47	23	7	0
47	24	3	0
47	25	2	0
47	26	6	0
47	27	4	0
47	28	5	0
47	29	13	0
47	30	16	0
47	31	18	0
47	32	19	0
47	33	27	0
47	34	32	0
47	35	45	2
47	36	40	0
47	37	58	0
47	38	70	0
47	39	65	0
47	40	80	0
47	41	95	0
47	42	94	0
47	43	143	0
47	44	142	0
47	45	173	0
47	46	219	0
47	47	247	2
47	48	243	3
47	49	182	0
47	50	189	3
47	51	144	2
47	52	129	0
47	53	93	0
47	54	79	0
47	55	36	0
47	56	48	0
47	57	24	0
47	58	25	0
47	59	18	0
47	60	20	0
47	61	11	0
47	62	15	0
47	63	10	0
47	64	6	0
47	65	12	0
48	18	1	0
48	19	2	0
48	20	1	0
48	22	3	0
48	24	1	0
48	25	2	0
48	26	2	0
48	27	2	0
48	28	7	0
48	29	10	0
48	30	4	0
48	31	14	0
48	32	13	0
48	33	13	0
48	34	19	0
48	35	23	0
48	36	32	0
48	37	26	0
48	38	26	0
48	39	42	0
48	40	40	0
48	41	55	0
48	42	61	0
48	43	53	0
48	44	91	0
48	45	101	0
48	46	79	0
48	47	97	0
48	48	126	2
48	49	121	0
48	50	115	0
48	51	74	0
48	52	85	1
48	53	48	0
48	54	43	1
48	55	38	0
48	56	25	0
48	57	29	0
48	58	20	0
48	59	11	0
48	60	11	0
48	61	7	0
48	62	4	0
48	63	12	0
48	64	4	0
48	65	6	0
49	19	1	0
49	20	2	0
49	22	2	0
49	23	2	0
49	26	2	0
49	27	2	0
49	28	1	0
49	29	7	0
49	30	6	0
49	31	4	0
49	32	7	0
49	33	12	0
49	34	10	0
49	35	23	0
49	36	14	0
49	37	15	0
49	38	18	0
49	39	21	0
49	40	36	0
49	41	30	0
49	42	29	0
49	43	32	0
49	44	47	0
49	45	41	0
49	46	61	0
49	47	74	0
49	48	55	0
49	49	93	0
49	50	86	0
49	51	83	0
49	52	46	0
49	53	43	1
49	54	44	0
49	55	27	0
49	56	30	0
49	57	19	0
49	58	18	0
49	59	11	0
49	60	7	0
49	61	8	0
49	62	7	0
49	63	3	0
49	64	2	0
49	65	4	0
END
